# Supplementary material for: High-Resolution Maps of Mouse Reference Populations
Source: G3 (Bethesda). 2017 Aug 23;7(10):3427–34. doi: 10.1534/g3.117.300188 (PMC5633391; doi:10.1534/g3.117.300188)
Supplement: Supplementary file 4 [file 3427TableS1.xlsx]

## Sheet: annotated cnvs
Table S1	The list of RIS CNVs (deletion / extra copy).
Panel	Strain	Chr	Start.mm9	End.mm9	Length.mm9	Start	End	Length	Type	logFC	Note	Genes
LXS	LXS16m	1	44400800	44623606	222806	44343955	44566761	222807	loss	-1.8827	homozygous deletion (ILS)	AC124406.4 (ENSMUSG00000078019)	Gulp1 (ENSMUSG00000056870)																AC124406.4 (ENSMUSG00000078019) Gulp1 (ENSMUSG00000056870)	AC124406.4 (ENSMUSG00000078019) Gulp1 (ENSMUSG00000056870)
BXD	BXD56.LL4440	1	77441583	77498787	57204	77445008	77502212	57205	loss	-2.05318	homozygous deletion (DBA)	Epha4 (ENSMUSG00000026235)																	Epha4 (ENSMUSG00000026235)	Epha4 (ENSMUSG00000026235)
LXS	LXS102m	1	96044540	96122768	78228	94147963	94226191	78229	loss	-2.1349	homozygous deletion (ISS)
LXS	LXS107m	1	109354188	117745067	8390879	107457611	115848490	8390880	loss	-0.658273	heterozygous deletion (ILS)	Serpinb2 (ENSMUSG00000062345)	Serpinb8 (ENSMUSG00000026315)	U6 (ENSMUSG00000064683)	SNORA17 (ENSMUSG00000077237)	AC102440.12 (ENSMUSG00000080489)	7SK (ENSMUSG00000084741)	Cdh7 (ENSMUSG00000026312)	Cdh19 (ENSMUSG00000047216)	Dsel (ENSMUSG00000038702)	SNORA42 (ENSMUSG00000084546)	Cntnap5a (ENSMUSG00000070695)							Serpinb2 (ENSMUSG00000062345) Serpinb8 (ENSMUSG00000026315) U6 (ENSMUSG00000064683) SNORA17 (ENSMUSG00000077237) AC102440.12 (ENSMUSG00000080489) 7SK (ENSMUSG00000084741) Cdh7 (ENSMUSG00000026312) Cdh19 (ENSMUSG00000047216) Dsel (ENSMUSG00000038702) SNORA42 (ENSMUSG00000084546) Cntnap5a (ENSMUSG00000070695)	Serpinb2 (ENSMUSG00000062345) Serpinb8 (ENSMUSG00000026315) U6 (ENSMUSG00000064683) SNORA17 (ENSMUSG00000077237) AC102440.12 (ENSMUSG00000080489) 7SK (ENSMUSG00000084741) Cdh7 (ENSMUSG00000026312) Cdh19 (ENSMUSG00000047216) Dsel (ENSMUSG00000038702) SNORA42 (ENSMUSG00000084546) Cntnap5a (ENSMUSG00000070695)
LXS	LXS75m	2	10140104	10320551	180447	10218477	10398924	180448	gain	0.85676	extra 1-2 copies (ISS)	Itih5 (ENSMUSG00000025780)	Sfmbt2 (ENSMUSG00000061186)																Itih5 (ENSMUSG00000025780) Sfmbt2 (ENSMUSG00000061186)	Itih5 (ENSMUSG00000025780) Sfmbt2 (ENSMUSG00000061186)
LXS	LXS25m	2	59551218	59590810	39592	59713161	59752753	39593	loss	-1.92705	homozygous deletion (ISS)	Tanc1 (ENSMUSG00000035168)																	Tanc1 (ENSMUSG00000035168)	Tanc1 (ENSMUSG00000035168)
BXD	BxD16	2	117324148	117386313	62165	117498412	117560577	62166	loss	-1.88574	homozygous deletion (DBA)
BXD	BXD11	3	29719569	29751777	32208	29820647	29852855	32209	loss	-2.29829	homozygous deletion (B6)
MSM.B6	B6.mt.MSM	3	124236200	124358539	122339	124533282	124655621	122340	loss	-1.49375	homozygous deletion (B6)	1700003H04Rik																	1700003H04Rik	1700003H04Rik
A.B6	C57BL.6J.Chr.19A.J.NaJ	3	148267691	148346824	79133	148604727	148683860	79134	loss	-2.13946	homozygous deletion (B6)
BXD	BxD18	4	29627387	29665795	38408	29700237	29738645	38409	loss	-1.74629	heterozygous deletion (B6) (???)
AXB	BXA.11	4	57592789	57953395	360606	57579917	57940523	360607	gain	0.626651	extra copy (B6)	Akap2 (ENSMUSG00000038729)	OTTMUSG00000007322 (ENSMUSG00000073846)	U6 (ENSMUSG00000064752)	D630039A03Rik (ENSMUSG00000052117)														Akap2 (ENSMUSG00000038729) OTTMUSG00000007322 (ENSMUSG00000073846) U6 (ENSMUSG00000064752) D630039A03Rik (ENSMUSG00000052117)	Akap2 (ENSMUSG00000038729) OTTMUSG00000007322 (ENSMUSG00000073846) U6 (ENSMUSG00000064752) D630039A03Rik (ENSMUSG00000052117)
AXB	BXA.26	4	61891631	61924681	33050	62230597	62263647	33051	loss	-1.53522	homozygous deletion (A)	Slc31a2 (ENSMUSG00000066152)																	Slc31a2 (ENSMUSG00000066152)	Slc31a2 (ENSMUSG00000066152)
BXD	BXD102	4	77495761	77711733	215972	77849857	78065829	215973	gain	0.761892	extra copy (DBA)	Ptprd (ENSMUSG00000028399)																	Ptprd (ENSMUSG00000028399)	Ptprd (ENSMUSG00000028399)
BXD	BXD25	4	103739601	104001731	262130	104066996	104329126	262131	loss	-1.79655	homozygous deletion (DBA)	Dab1 (ENSMUSG00000028519)	AL669938.9 (ENSMUSG00000070886)																Dab1 (ENSMUSG00000028519) AL669938.9 (ENSMUSG00000070886)	Dab1 (ENSMUSG00000028519) AL669938.9 (ENSMUSG00000070886)
BXD	BxD12	4	120590787	120622275	31488	120918182	120949670	31489	loss	-1.0549	homozygous deletion (DBA)	3110037I16Rik (ENSMUSG00000028629)	Zfp69 (ENSMUSG00000064141)																3110037I16Rik (ENSMUSG00000028629) Zfp69 (ENSMUSG00000064141)	3110037I16Rik (ENSMUSG00000028629) Zfp69 (ENSMUSG00000064141)
AXB	AXB.5	5	55936574	56126023	189449	55545335	55734784	189450	loss	-1.76003	homozygous deletion (A)	AC107721.6 (ENSMUSG00000083902)																	AC107721.6 (ENSMUSG00000083902)	AC107721.6 (ENSMUSG00000083902)
BXD	BxD6	5	56800363	56859494	59131	56409124	56468255	59132	loss	-1.49628	homozygous deletion (B6)
BXD	BxD31	5	80556111	81114828	558717	80127086	80685803	558718	gain	0.646723	extra copy (DBA)
BXD	BXD22.Q08B4056	6	68468694	68927348	458654	68518700	68977354	458655	gain	0.84192	extra copy (DBA)	AC122918.4 (ENSMUSG00000076524)	SNORA17 (ENSMUSG00000077325)	AC122918.4 (ENSMUSG00000076525)	AC174597.2 (ENSMUSG00000076526)	AC174597.2 (ENSMUSG00000076527)	AC120404.25 (ENSMUSG00000076528)	AC120404.25 (ENSMUSG00000076529)	AC120404.25 (ENSMUSG00000076530)	AC120404.25 (ENSMUSG00000076531)	AC113030.5 (ENSMUSG00000076532)	AC113030.5 (ENSMUSG00000076533)	AC113030.5 (ENSMUSG00000076534)	AC113030.5 (ENSMUSG00000076535)	AC113030.5 (ENSMUSG00000079544)	AC113030.5 (ENSMUSG00000076536)	AC153614.5 (ENSMUSG00000076537)	AC153614.5 (ENSMUSG00000076538)	AC122918.4 (ENSMUSG00000076524) SNORA17 (ENSMUSG00000077325) AC122918.4 (ENSMUSG00000076525) AC174597.2 (ENSMUSG00000076526) AC174597.2 (ENSMUSG00000076527) AC120404.25 (ENSMUSG00000076528) AC120404.25 (ENSMUSG00000076529) AC120404.25 (ENSMUSG00000076530) AC120404.25 (ENSMUSG00000076531) AC113030.5 (ENSMUSG00000076532) AC113030.5 (ENSMUSG00000076533) AC113030.5 (ENSMUSG00000076534) AC113030.5 (EN…	AC122918.4 (ENSMUSG00000076524) SNORA17 (ENSMUSG00000077325) AC122918.4 (ENSMUSG00000076525) AC174597.2 (ENSMUSG00000076526) AC174597.2 (ENSMUSG00000076527) AC120404.25 (ENSMUSG00000076528) AC120404.25 (ENSMUSG00000076529) AC120404.25 (ENSMUSG00000076530) AC120404.25 (ENSMUSG00000076531) AC113030.5 (ENSMUSG00000076532) AC113030.5 (ENSMUSG00000076533) AC113030.5 (ENSMUSG00000076534) AC113030.5 (EN…
BXD	BxD28	6	94155131	94236944	81813	94205137	94286950	81814	loss	-1.42832	shared homozygous deletion (B6)	Magi1 (ENSMUSG00000045095)																	Magi1 (ENSMUSG00000045095)	Magi1 (ENSMUSG00000045095)
BXD	BXD.30.Ty	6	94155131	94236944	81813	94205137	94286950	81814	loss	-1.89892	shared homozygous deletion (B6)	Magi1 (ENSMUSG00000045095)																	Magi1 (ENSMUSG00000045095)	Magi1 (ENSMUSG00000045095)
LXS	LXS72m	6	99216354	99286858	70504	99266360	99336864	70505	loss	-2.03402	homozygous deletion (ILS)	Foxp1 (ENSMUSG00000030067)																	Foxp1 (ENSMUSG00000030067)	Foxp1 (ENSMUSG00000030067)
LXS	LXS34m	6	121986273	122089547	103274	122036255	122139529	103275	loss	-1.16377	homozygous deletion (ISS)	Mug2 (ENSMUSG00000030131)	EG381806 (ENSMUSG00000071204)																Mug2 (ENSMUSG00000030131) EG381806 (ENSMUSG00000071204)	Mug2 (ENSMUSG00000030131) EG381806 (ENSMUSG00000071204)
BXD	BxD20	7	7636342	10593801	2957459	7659660	10008452	2348793	loss	-1.13134	heterozygous deletion (B6)	AC161598.4 (ENSMUSG00000070841)	AC188462.2 (ENSMUSG00000070848)	AC132246.2 (ENSMUSG00000078806)	Vmn2r37 (ENSMUSG00000066828)	AC133647.3 (ENSMUSG00000066836)	100042870 (ENSMUSG00000074393)	Vmn2r30 (ENSMUSG00000070845)	AC150271.4 (ENSMUSG00000070850)	Vmn2r43 (ENSMUSG00000053720)	Vmn2r42 (ENSMUSG00000070844)	AC188454.2 (ENSMUSG00000078804)	AC127420.4 (ENSMUSG00000078803)	AC127423.4-202 (ENSMUSG00000078802)	AC127423.4-201 (ENSMUSG00000058685)				AC161598.4 (ENSMUSG00000070841) AC188462.2 (ENSMUSG00000070848) AC132246.2 (ENSMUSG00000078806) Vmn2r37 (ENSMUSG00000066828) AC133647.3 (ENSMUSG00000066836) 100042870 (ENSMUSG00000074393) Vmn2r30 (ENSMUSG00000070845) AC150271.4 (ENSMUSG00000070850) Vmn2r43 (ENSMUSG00000053720) Vmn2r42 (ENSMUSG00000070844) AC188454.2 (ENSMUSG00000078804) AC127420.4 (ENSMUSG00000078803) AC127423.4-202 (ENSMUSG00000…	AC161598.4 (ENSMUSG00000070841) AC188462.2 (ENSMUSG00000070848) AC132246.2 (ENSMUSG00000078806) Vmn2r37 (ENSMUSG00000066828) AC133647.3 (ENSMUSG00000066836) 100042870 (ENSMUSG00000074393) Vmn2r30 (ENSMUSG00000070845) AC150271.4 (ENSMUSG00000070850) Vmn2r43 (ENSMUSG00000053720) Vmn2r42 (ENSMUSG00000070844) AC188454.2 (ENSMUSG00000078804) AC127420.4 (ENSMUSG00000078803) AC127423.4-202 (ENSMUSG00000…
MSM.B6	B6.Chr2C.MSM	7	39240076	39314305	74229	38455057	38529286	74230	loss	-0.810336	homozygous deletion (B6)	Gm5591																	Gm5591	Gm5591
BXD	BxD16	7	77140437	77193943	53506	69995551	70049057	53507	loss	-2.15986	homozygous deletion (B6)
LXS	LXS8m	7	109445109	109493641	48532	102296595	102345127	48533	loss	-1.68529	homozygous deletion (ISS)	Stim1 (ENSMUSG00000030987)																	Stim1 (ENSMUSG00000030987)	Stim1 (ENSMUSG00000030987)
AXB	AXB.2	8	80010667	80031800	21133	77486768	77507901	21134	loss	-1.76855	homozygous deletion (B6)	Arhgap10 (ENSMUSG00000037148)																	Arhgap10 (ENSMUSG00000037148)	Arhgap10 (ENSMUSG00000037148)
BXD	BxD48	8	117726639	118036472	309833	115202739	115512572	309834	gain	0.633722	extra copy (B6)	Wwox (ENSMUSG00000004637)																	Wwox (ENSMUSG00000004637)	Wwox (ENSMUSG00000004637)
BXD	BXD55.R09A4199	8	118506455	118650572	144117	115982555	116126672	144118	loss	-0.706776	heterozygous deletion (DBA)
BXD	BxD29	8	129954972	129998845	43873	127431072	127474945	43874	loss	-1.75766	homozygous deletion (DBA)	Pard3 (ENSMUSG00000025812)	AC105981.10 (ENSMUSG00000053531)																Pard3 (ENSMUSG00000025812) AC105981.10 (ENSMUSG00000053531)	Pard3 (ENSMUSG00000025812) AC105981.10 (ENSMUSG00000053531)
LXS	LXS25m	9	11918932	12003213	84281	11918932	12003213	84282	loss	-1.82703	homozygous deletion (ILS)
BXD	BXD91	9	25566990	25640266	73276	25759405	25832681	73277	loss	-1.60193	heterozygous deletion (B6) (???)	AC141438.4 (ENSMUSG00000080606)																	AC141438.4 (ENSMUSG00000080606)	AC141438.4 (ENSMUSG00000080606)
LXS	LXS97m	9	67245409	67302394	56985	67397602	67454587	56986	loss	-0.761875	heterozygous deletion (ILS)	Tln2 (ENSMUSG00000052698)																	Tln2 (ENSMUSG00000052698)	Tln2 (ENSMUSG00000052698)
BXD	BXD27	9	88302176	88347400	45224	88407338	88452562	45225	gain	0.728096	extra copy (B6)	Snx14 (ENSMUSG00000032422	Syncrip ENSMUSG00000032423)																Snx14 (ENSMUSG00000032422 Syncrip ENSMUSG00000032423)	Snx14 (ENSMUSG00000032422 Syncrip ENSMUSG00000032423)
A.B6	C57BL.6J.Chr.10A.J.NaJ	9	112515910	112621539	105629	112613406	112719035	105630	gain	0.818346	extra copy (B6)
BXD	BXD9	10	3361203	3392205	31002	3641405	3672407	31003	loss	-1.50122	homozygous deletion (B6)	A130090K04Rik ENSMUSG00000064065)	Oprm1 ENSMUSG00000000766)																A130090K04Rik ENSMUSG00000064065) Oprm1 ENSMUSG00000000766)	A130090K04Rik ENSMUSG00000064065) Oprm1 ENSMUSG00000000766)
BXD	BXD19	10	22003267	22124540	121273	22283461	22404734	121274	loss	-1.05244	homozygous deletion (B6)	Raet1c (ENSMUSG00000053219)	H60b (ENSMUSG00000075297)	Raet1b (ENSMUSG00000078452)	AC159330.9 (ENSMUSG00000075295)														Raet1c (ENSMUSG00000053219) H60b (ENSMUSG00000075297) Raet1b (ENSMUSG00000078452) AC159330.9 (ENSMUSG00000075295)	Raet1c (ENSMUSG00000053219) H60b (ENSMUSG00000075297) Raet1b (ENSMUSG00000078452) AC159330.9 (ENSMUSG00000075295)
LXS	LXS73m	10	27686078	27712182	26104	27966272	27992376	26105	loss	-1.986	homozygous deletion (ILS)
LXS	LXS14m	10	33239566	33299347	59781	33519760	33579541	59782	loss	-1.26794	homozygous deletion (ILS)	Rlbp1l2 (ENSMUSG00000019785)																	Rlbp1l2 (ENSMUSG00000019785)	Rlbp1l2 (ENSMUSG00000019785)
BXD	BXD24	10	73048066	73254724	206658	73585318	73791976	206659	loss	-1.9461	homozygous deletion (DBA)
BXD	BXD101	10	90978254	91011474	33220	91515509	91548729	33221	loss	-2.06882	shared homozygous deletion (B6)
BXD	BXD102	10	90978254	91011474	33220	91515509	91548729	33221	loss	-1.95757	shared homozygous deletion (B6)
BXD	BxD84	10	90978254	91011474	33220	91515509	91548729	33221	loss	-1.87136	shared homozygous deletion (B6)
A.B6	C57BL.6J.Chr.11A.J.NaJ	11	60572894	60605135	32241	60759392	60791633	32242	gain	0.693711	extra copy (A)	Top3a (ENSMUSG00000002814)	Smcr8 (ENSMUSG00000049323)	Shmt1 (ENSMUSG00000020534)															Top3a (ENSMUSG00000002814) Smcr8 (ENSMUSG00000049323) Shmt1 (ENSMUSG00000020534)	Top3a (ENSMUSG00000002814) Smcr8 (ENSMUSG00000049323) Shmt1 (ENSMUSG00000020534)
BXD	BxD14	12	41874136	41906669	32533	41147549	41180082	32534	loss	-1.51522	homozygous deletion (B6)	Immp2l (ENSMUSG00000056899)																	Immp2l (ENSMUSG00000056899)	Immp2l (ENSMUSG00000056899)
MSM.B6	B6.Chr1.MSM	13	13879878	13924116	44238	13787611	13831849	44239	loss	-1.72208	homozygous deletion (B6)	Gng4																	Gng4	Gng4
BXD	BxD18	13	119900077	120120757	220680	119111270	119331950	220681	gain	0.693753	extra copy (B6)
AXB	BXA.12	14	43763248	44156558	393310	43084715	43578893	494179	loss	-1.38925	homozygous deletion (B6)	1700001F09Rik (ENSMUSG00000072603)																	1700001F09Rik (ENSMUSG00000072603)	1700001F09Rik (ENSMUSG00000072603)
A.B6	C57BL.6J.Chr.18A.J.NaJ	14	53698576	53752561	53985	53078901	53132886	53986	loss	-0.841789	heterozygous deletion (B6) (???)	X76971 (ENSMUSG00000076798)	AC163653.5 (ENSMUSG00000076799)	AC163653.5 (ENSMUSG00000079237)	AC163653.5 (ENSMUSG00000076800)	EG667626 (ENSMUSG00000076801)	AC163653.5 (ENSMUSG00000076802)												X76971 (ENSMUSG00000076798) AC163653.5 (ENSMUSG00000076799) AC163653.5 (ENSMUSG00000079237) AC163653.5 (ENSMUSG00000076800) EG667626 (ENSMUSG00000076801) AC163653.5 (ENSMUSG00000076802)	X76971 (ENSMUSG00000076798) AC163653.5 (ENSMUSG00000076799) AC163653.5 (ENSMUSG00000079237) AC163653.5 (ENSMUSG00000076800) EG667626 (ENSMUSG00000076801) AC163653.5 (ENSMUSG00000076802)
BXD	BxD32	14	87099899	87145842	45943	86700092	86746035	45944	loss	-2.13202	homozygous deletion (DBA)	Diap3 (ENSMUSG00000022021)																	Diap3 (ENSMUSG00000022021)	Diap3 (ENSMUSG00000022021)
LXS	LXS75m	14	100259793	100341302	81509	99860574	99942083	81510	gain	0.672114	extra copy (ISS)	Klf12 (ENSMUSG00000072294)																	Klf12 (ENSMUSG00000072294)	Klf12 (ENSMUSG00000072294)
MSM.B6	B6.Chr4.MSM	14	101189466	101241888	52422	100790249	100842671	52423	loss	-2.35045	homozygous deletion (B6)
BXD	BxD61	14	115967395	116202920	235525	115568173	115803698	235526	loss	-1.93894	homozygous deletion (B6)	Gpc5 (ENSMUSG00000022112)																	Gpc5 (ENSMUSG00000022112)	Gpc5 (ENSMUSG00000022112)
BXD	BxD40	14	124194286	124272540	78254	123795064	123873318	78255	loss	-1.69014	homozygous deletion (DBA)	Itgbl1 (ENSMUSG00000032925)																	Itgbl1 (ENSMUSG00000032925)	Itgbl1 (ENSMUSG00000032925)
MSM.B6	B6.Chr1.MSM	15	10586455	10757578	171123	10656700	10827823	171124	gain	0.733649	extra copy (B6)	AC130697.1	4930556M19Rik																AC130697.14930556M19Rik	AC130697.14930556M19Rik
AXB	BXA.25	15	33423326	33483645	60319	33493571	33553890	60320	loss	-1.86722	homozygous deletion (B6)	Pgcp (ENSMUSG00000039007)																	Pgcp (ENSMUSG00000039007)	Pgcp (ENSMUSG00000039007)
MSM.B6	B6.Chr11.MSM	15	56440047	56470138	30091	56608492	56638583	30092	loss	-2.16055	shared homozygous deletion (B6)
MSM.B6	B6.Chr13C.MSM	15	56440047	56470138	30091	56608492	56638583	30092	loss	-2.20091	shared homozygous deletion (B6)
MSM.B6	B6.Chr19.MSM	15	56440047	56482465	42418	56608492	56650910	42419	loss	-2.04665	shared homozygous deletion (B6)
MSM.B6	B6.Chr2C.MSM	15	56440047	56470138	30091	56608492	56638583	30092	loss	-2.27367	shared homozygous deletion (B6)
MSM.B6	B6.Chr2T.MSM	15	56440047	56470138	30091	56608492	56638583	30092	loss	-2.26875	shared homozygous deletion (B6)
MSM.B6	B6.Chr7T.MSM	15	56440047	56470138	30091	56608492	56638583	30092	loss	-2.22309	shared homozygous deletion (B6)
MSM.B6	B6.Chr9.MSM	15	56440047	56470138	30091	56608492	56638583	30092	loss	-2.17626	shared homozygous deletion (B6)
MSM.B6	B6.ChrXC.MSM	15	56440047	56470138	30091	56608492	56638583	30092	loss	-2.29806	shared homozygous deletion (B6)
MSM.B6	B6.ChrXT.MSM	15	56440047	56470138	30091	56608492	56638583	30092	loss	-2.21889	shared homozygous deletion (B6)
LXS	LXS48m	16	24576010	24643722	67712	24575924	24643636	67713	loss	-1.8884	homozygous deletion (ISS)	Lpp (ENSMUSG00000033306)																	Lpp (ENSMUSG00000033306)	Lpp (ENSMUSG00000033306)
MSM.B6	B6.Chr7T.MSM	16	41540040	41736562	196522	41539927	41736449	196523	loss	-1.61947	homozygous deletion (B6)
BXD	BXD.30.Ty	16	51809345	52024958	215613	51809232	52024845	215614	gain	0.763138	extra copy (DBA)
BXD	BXD.30.Ty	17	63507919	63551519	43600	63158570	63202170	43601	loss	-2.34522	homozygous deletion (DBA)	Fbxl17 (ENSMUSG00000023965)																	Fbxl17 (ENSMUSG00000023965)	Fbxl17 (ENSMUSG00000023965)
LXS	LXS32m	19	11494798	11532396	37598	11420308	11457906	37599	loss	-1.15746	homozygous deletion (ISS)	Ms4a4c (ENSMUSG00000024675)	Ms4a4b (ENSMUSG00000056290)																Ms4a4c (ENSMUSG00000024675) Ms4a4b (ENSMUSG00000056290)	Ms4a4c (ENSMUSG00000024675) Ms4a4b (ENSMUSG00000056290)
BXD	BxD61	19	49391315	49525279	133964	49316825	49450789	133965	loss	-1.91696	homozygous deletion (B6)
MSM.B6	B6.Chr4.MSM	X	10827490	10920799	93309	11250364	11343673	93310	loss	-1.50904	homozygous deletion (B6)	RP24-388B10.2																	RP24-388B10.2	RP24-388B10.2
BXD	BxD14	X	33572345	33681299	108954	36032350	36141304	108955	loss	-0.864237	homozygous deletion (B6)	Dock11 (ENSMUSG00000031093)	Il13ra1 (ENSMUSG00000017057)																Dock11 (ENSMUSG00000031093) Il13ra1 (ENSMUSG00000017057)	Dock11 (ENSMUSG00000031093) Il13ra1 (ENSMUSG00000017057)
BXD	BxD23.TyJ	X	157085083	157206078	120995	160647151	160768146	120996	gain	0.658577	extra copy (B6)	Ppef1 (ENSMUSG00000062168)	AL732450.5 (ENSMUSG00000083945)	AL732450.5 (ENSMUSG00000082449)	Rs1 (ENSMUSG00000031293)														Ppef1 (ENSMUSG00000062168) AL732450.5 (ENSMUSG00000083945) AL732450.5 (ENSMUSG00000082449) Rs1 (ENSMUSG00000031293)	Ppef1 (ENSMUSG00000062168) AL732450.5 (ENSMUSG00000083945) AL732450.5 (ENSMUSG00000082449) Rs1 (ENSMUSG00000031293)

## Sheet: mammalian phenotype
MGI Gene/Marker ID	Symbol	Name	Ensembl ID	ID	Term	Match	Panel	Strain	Chr	From	To	Length	Type	logFC	Note
MGI:98277	Epha4	Eph receptor A4	ENSMUSG00000026235	MP:0000832	abnormal thalamus morphology	2	BXD	BXD56.LL4440	1	77441583	77498787	57204	loss	-2.05318	homozygous deletion (DBA)
MGI:98277	Epha4	Eph receptor A4	ENSMUSG00000026235	MP:0000860	abnormal primary somatosensory cortex morphology	2	BXD	BXD56.LL4440	1	77441583	77498787	57204	loss	-2.05318	homozygous deletion (DBA)
MGI:98277	Epha4	Eph receptor A4	ENSMUSG00000026235	MP:0000940	abnormal motor neuron innervation	2	BXD	BXD56.LL4440	1	77441583	77498787	57204	loss	-2.05318	homozygous deletion (DBA)
MGI:98277	Epha4	Eph receptor A4	ENSMUSG00000026235	MP:0001052	abnormal muscle innervation	2	BXD	BXD56.LL4440	1	77441583	77498787	57204	loss	-2.05318	homozygous deletion (DBA)
MGI:98277	Epha4	Eph receptor A4	ENSMUSG00000026235	MP:0001386	abnormal maternal nurturing	2	BXD	BXD56.LL4440	1	77441583	77498787	57204	loss	-2.05318	homozygous deletion (DBA)
MGI:98277	Epha4	Eph receptor A4	ENSMUSG00000026235	MP:0001392	abnormal locomotor activity	2	BXD	BXD56.LL4440	1	77441583	77498787	57204	loss	-2.05318	homozygous deletion (DBA)
MGI:98277	Epha4	Eph receptor A4	ENSMUSG00000026235	MP:0001406	abnormal gait	2	BXD	BXD56.LL4440	1	77441583	77498787	57204	loss	-2.05318	homozygous deletion (DBA)
MGI:98277	Epha4	Eph receptor A4	ENSMUSG00000026235	MP:0001473	reduced long term potentiation	2	BXD	BXD56.LL4440	1	77441583	77498787	57204	loss	-2.05318	homozygous deletion (DBA)
MGI:98277	Epha4	Eph receptor A4	ENSMUSG00000026235	MP:0001513	limb grasping	2	BXD	BXD56.LL4440	1	77441583	77498787	57204	loss	-2.05318	homozygous deletion (DBA)
MGI:98277	Epha4	Eph receptor A4	ENSMUSG00000026235	MP:0001524	impaired limb coordination	2	BXD	BXD56.LL4440	1	77441583	77498787	57204	loss	-2.05318	homozygous deletion (DBA)
MGI:98277	Epha4	Eph receptor A4	ENSMUSG00000026235	MP:0001526	abnormal placing response	2	BXD	BXD56.LL4440	1	77441583	77498787	57204	loss	-2.05318	homozygous deletion (DBA)
MGI:98277	Epha4	Eph receptor A4	ENSMUSG00000026235	MP:0001922	reduced male fertility	2	BXD	BXD56.LL4440	1	77441583	77498787	57204	loss	-2.05318	homozygous deletion (DBA)
MGI:98277	Epha4	Eph receptor A4	ENSMUSG00000026235	MP:0001935	decreased litter size	2	BXD	BXD56.LL4440	1	77441583	77498787	57204	loss	-2.05318	homozygous deletion (DBA)
MGI:98277	Epha4	Eph receptor A4	ENSMUSG00000026235	MP:0002169	no abnormal phenotype detected	2	BXD	BXD56.LL4440	1	77441583	77498787	57204	loss	-2.05318	homozygous deletion (DBA)
MGI:98277	Epha4	Eph receptor A4	ENSMUSG00000026235	MP:0002184	abnormal innervation	2	BXD	BXD56.LL4440	1	77441583	77498787	57204	loss	-2.05318	homozygous deletion (DBA)
MGI:98277	Epha4	Eph receptor A4	ENSMUSG00000026235	MP:0002286	cryptorchism	2	BXD	BXD56.LL4440	1	77441583	77498787	57204	loss	-2.05318	homozygous deletion (DBA)
MGI:98277	Epha4	Eph receptor A4	ENSMUSG00000026235	MP:0002878	abnormal corticospinal tract morphology	2	BXD	BXD56.LL4440	1	77441583	77498787	57204	loss	-2.05318	homozygous deletion (DBA)
MGI:98277	Epha4	Eph receptor A4	ENSMUSG00000026235	MP:0002961	abnormal axon guidance	2	BXD	BXD56.LL4440	1	77441583	77498787	57204	loss	-2.05318	homozygous deletion (DBA)
MGI:98277	Epha4	Eph receptor A4	ENSMUSG00000026235	MP:0003313	abnormal locomotor activation	2	BXD	BXD56.LL4440	1	77441583	77498787	57204	loss	-2.05318	homozygous deletion (DBA)
MGI:98277	Epha4	Eph receptor A4	ENSMUSG00000026235	MP:0003880	abnormal central pattern generator function	2	BXD	BXD56.LL4440	1	77441583	77498787	57204	loss	-2.05318	homozygous deletion (DBA)
MGI:98277	Epha4	Eph receptor A4	ENSMUSG00000026235	MP:0003989	abnormal barrel cortex morphology	2	BXD	BXD56.LL4440	1	77441583	77498787	57204	loss	-2.05318	homozygous deletion (DBA)
MGI:98277	Epha4	Eph receptor A4	ENSMUSG00000026235	MP:0004100	abnormal spinal cord interneuron morphology	2	BXD	BXD56.LL4440	1	77441583	77498787	57204	loss	-2.05318	homozygous deletion (DBA)
MGI:98277	Epha4	Eph receptor A4	ENSMUSG00000026235	MP:0004753	abnormal miniature excitatory postsynaptic currents	2	BXD	BXD56.LL4440	1	77441583	77498787	57204	loss	-2.05318	homozygous deletion (DBA)
MGI:98277	Epha4	Eph receptor A4	ENSMUSG00000026235	MP:0005404	abnormal axon morphology	2	BXD	BXD56.LL4440	1	77441583	77498787	57204	loss	-2.05318	homozygous deletion (DBA)
MGI:98277	Epha4	Eph receptor A4	ENSMUSG00000026235	MP:0008225	abnormal anterior commissure morphology	2	BXD	BXD56.LL4440	1	77441583	77498787	57204	loss	-2.05318	homozygous deletion (DBA)
MGI:98277	Epha4	Eph receptor A4	ENSMUSG00000026235	MP:0008227	absent anterior commissure	2	BXD	BXD56.LL4440	1	77441583	77498787	57204	loss	-2.05318	homozygous deletion (DBA)
MGI:98277	Epha4	Eph receptor A4	ENSMUSG00000026235	MP:0009677	abnormal spinal cord dorsal column morphology	2	BXD	BXD56.LL4440	1	77441583	77498787	57204	loss	-2.05318	homozygous deletion (DBA)
MGI:98277	Epha4	Eph receptor A4	ENSMUSG00000026235	MP:0010053	decreased grip strength	2	BXD	BXD56.LL4440	1	77441583	77498787	57204	loss	-2.05318	homozygous deletion (DBA)
MGI:98277	Epha4	Eph receptor A4	ENSMUSG00000026235	MP:0010859	abnormal anterior commissure pars anterior morphology	2	BXD	BXD56.LL4440	1	77441583	77498787	57204	loss	-2.05318	homozygous deletion (DBA)
MGI:98277	Epha4	Eph receptor A4	ENSMUSG00000026235	MP:0010860	abnormal anterior commissure pars posterior morphology	2	BXD	BXD56.LL4440	1	77441583	77498787	57204	loss	-2.05318	homozygous deletion (DBA)
MGI:97609	Serpinb2	serine (or cysteine) peptidase inhibitor, clade B, member 2	ENSMUSG00000062345	MP:0000217	abnormal leukocyte cell number	4	LXS	LXS107m	1	109354188	117745067	8390879	loss	-0.658273	heterozygous deletion (ILS)
MGI:97609	Serpinb2	serine (or cysteine) peptidase inhibitor, clade B, member 2	ENSMUSG00000062345	MP:0000222	decreased neutrophil cell number	4	LXS	LXS107m	1	109354188	117745067	8390879	loss	-0.658273	heterozygous deletion (ILS)
MGI:97609	Serpinb2	serine (or cysteine) peptidase inhibitor, clade B, member 2	ENSMUSG00000062345	MP:0000223	decreased monocyte cell number	4	LXS	LXS107m	1	109354188	117745067	8390879	loss	-0.658273	heterozygous deletion (ILS)
MGI:97609	Serpinb2	serine (or cysteine) peptidase inhibitor, clade B, member 2	ENSMUSG00000062345	MP:0001255	decreased body height	4	LXS	LXS107m	1	109354188	117745067	8390879	loss	-0.658273	heterozygous deletion (ILS)
MGI:97609	Serpinb2	serine (or cysteine) peptidase inhibitor, clade B, member 2	ENSMUSG00000062345	MP:0001262	decreased body weight	4	LXS	LXS107m	1	109354188	117745067	8390879	loss	-0.658273	heterozygous deletion (ILS)
MGI:97609	Serpinb2	serine (or cysteine) peptidase inhibitor, clade B, member 2	ENSMUSG00000062345	MP:0001265	decreased body size	4	LXS	LXS107m	1	109354188	117745067	8390879	loss	-0.658273	heterozygous deletion (ILS)
MGI:97609	Serpinb2	serine (or cysteine) peptidase inhibitor, clade B, member 2	ENSMUSG00000062345	MP:0002082	postnatal lethality	4	LXS	LXS107m	1	109354188	117745067	8390879	loss	-0.658273	heterozygous deletion (ILS)
MGI:97609	Serpinb2	serine (or cysteine) peptidase inhibitor, clade B, member 2	ENSMUSG00000062345	MP:0002083	premature death	4	LXS	LXS107m	1	109354188	117745067	8390879	loss	-0.658273	heterozygous deletion (ILS)
MGI:97609	Serpinb2	serine (or cysteine) peptidase inhibitor, clade B, member 2	ENSMUSG00000062345	MP:0002269	muscular atrophy	4	LXS	LXS107m	1	109354188	117745067	8390879	loss	-0.658273	heterozygous deletion (ILS)
MGI:97609	Serpinb2	serine (or cysteine) peptidase inhibitor, clade B, member 2	ENSMUSG00000062345	MP:0003179	decreased platelet cell number	4	LXS	LXS107m	1	109354188	117745067	8390879	loss	-0.658273	heterozygous deletion (ILS)
MGI:97609	Serpinb2	serine (or cysteine) peptidase inhibitor, clade B, member 2	ENSMUSG00000062345	MP:0005016	decreased lymphocyte cell number	4	LXS	LXS107m	1	109354188	117745067	8390879	loss	-0.658273	heterozygous deletion (ILS)
MGI:97609	Serpinb2	serine (or cysteine) peptidase inhibitor, clade B, member 2	ENSMUSG00000062345	MP:0009703	decreased birth body size	4	LXS	LXS107m	1	109354188	117745067	8390879	loss	-0.658273	heterozygous deletion (ILS)
MGI:1914110	Tanc1	tetratricopeptide repeat, ankyrin repeat and coiled-coil containing 1	ENSMUSG00000035168	MP:0008428	abnormal spatial working memory	6	LXS	LXS25m	2	59551218	59590810	39592	loss	-1.92705	homozygous deletion (ISS)
MGI:1914110	Tanc1	tetratricopeptide repeat, ankyrin repeat and coiled-coil containing 1	ENSMUSG00000035168	MP:0009936	abnormal dendritic spine morphology	6	LXS	LXS25m	2	59551218	59590810	39592	loss	-1.92705	homozygous deletion (ISS)
MGI:97812	Ptprd	protein tyrosine phosphatase, receptor type, D	ENSMUSG00000078356	MP:0000071	axial skeleton hypoplasia	14	BXD	BXD102	4	77495761	77711733	215972	gain	0.761892	extra copy (DBA)
MGI:97812	Ptprd	protein tyrosine phosphatase, receptor type, D	ENSMUSG00000028399	MP:0000071	axial skeleton hypoplasia	14	BXD	BXD102	4	77495761	77711733	215972	gain	0.761892	extra copy (DBA)
MGI:97812	Ptprd	protein tyrosine phosphatase, receptor type, D	ENSMUSG00000028399	MP:0000160	kyphosis	14	BXD	BXD102	4	77495761	77711733	215972	gain	0.761892	extra copy (DBA)
MGI:97812	Ptprd	protein tyrosine phosphatase, receptor type, D	ENSMUSG00000028399	MP:0000382	underdeveloped hair follicles	14	BXD	BXD102	4	77495761	77711733	215972	gain	0.761892	extra copy (DBA)
MGI:97812	Ptprd	protein tyrosine phosphatase, receptor type, D	ENSMUSG00000028399	MP:0000761	thin diaphragm muscle	14	BXD	BXD102	4	77495761	77711733	215972	gain	0.761892	extra copy (DBA)
MGI:97812	Ptprd	protein tyrosine phosphatase, receptor type, D	ENSMUSG00000028399	MP:0000937	abnormal motor neuron morphology	14	BXD	BXD102	4	77495761	77711733	215972	gain	0.761892	extra copy (DBA)
MGI:97812	Ptprd	protein tyrosine phosphatase, receptor type, D	ENSMUSG00000028399	MP:0000939	decreased motor neuron number	14	BXD	BXD102	4	77495761	77711733	215972	gain	0.761892	extra copy (DBA)
MGI:97812	Ptprd	protein tyrosine phosphatase, receptor type, D	ENSMUSG00000028399	MP:0001078	abnormal phrenic nerve morphology	14	BXD	BXD102	4	77495761	77711733	215972	gain	0.761892	extra copy (DBA)
MGI:97812	Ptprd	protein tyrosine phosphatase, receptor type, D	ENSMUSG00000028399	MP:0001201	translucent skin	14	BXD	BXD102	4	77495761	77711733	215972	gain	0.761892	extra copy (DBA)
MGI:97812	Ptprd	protein tyrosine phosphatase, receptor type, D	ENSMUSG00000028399	MP:0001244	thin dermal layer	14	BXD	BXD102	4	77495761	77711733	215972	gain	0.761892	extra copy (DBA)
MGI:97812	Ptprd	protein tyrosine phosphatase, receptor type, D	ENSMUSG00000028399	MP:0001262	decreased body weight	14	BXD	BXD102	4	77495761	77711733	215972	gain	0.761892	extra copy (DBA)
MGI:97812	Ptprd	protein tyrosine phosphatase, receptor type, D	ENSMUSG00000028399	MP:0001431	abnormal eating behavior	14	BXD	BXD102	4	77495761	77711733	215972	gain	0.761892	extra copy (DBA)
MGI:97812	Ptprd	protein tyrosine phosphatase, receptor type, D	ENSMUSG00000028399	MP:0001463	abnormal spatial learning	14	BXD	BXD102	4	77495761	77711733	215972	gain	0.761892	extra copy (DBA)
MGI:97812	Ptprd	protein tyrosine phosphatase, receptor type, D	ENSMUSG00000028399	MP:0001522	impaired swimming	14	BXD	BXD102	4	77495761	77711733	215972	gain	0.761892	extra copy (DBA)
MGI:97812	Ptprd	protein tyrosine phosphatase, receptor type, D	ENSMUSG00000028399	MP:0001781	abnormal white adipose tissue amount	14	BXD	BXD102	4	77495761	77711733	215972	gain	0.761892	extra copy (DBA)
MGI:97812	Ptprd	protein tyrosine phosphatase, receptor type, D	ENSMUSG00000028399	MP:0002083	premature death	14	BXD	BXD102	4	77495761	77711733	215972	gain	0.761892	extra copy (DBA)
MGI:97812	Ptprd	protein tyrosine phosphatase, receptor type, D	ENSMUSG00000028399	MP:0002270	abnormal pulmonary alveolus morphology	14	BXD	BXD102	4	77495761	77711733	215972	gain	0.761892	extra copy (DBA)
MGI:97812	Ptprd	protein tyrosine phosphatase, receptor type, D	ENSMUSG00000028399	MP:0002919	enhanced paired-pulse facilitation	14	BXD	BXD102	4	77495761	77711733	215972	gain	0.761892	extra copy (DBA)
MGI:97812	Ptprd	protein tyrosine phosphatase, receptor type, D	ENSMUSG00000028399	MP:0002971	abnormal brown adipose tissue morphology	14	BXD	BXD102	4	77495761	77711733	215972	gain	0.761892	extra copy (DBA)
MGI:97812	Ptprd	protein tyrosine phosphatase, receptor type, D	ENSMUSG00000028399	MP:0003008	enhanced long term potentiation	14	BXD	BXD102	4	77495761	77711733	215972	gain	0.761892	extra copy (DBA)
MGI:97812	Ptprd	protein tyrosine phosphatase, receptor type, D	ENSMUSG00000028399	MP:0003359	hypaxial muscle hypoplasia	14	BXD	BXD102	4	77495761	77711733	215972	gain	0.761892	extra copy (DBA)
MGI:97812	Ptprd	protein tyrosine phosphatase, receptor type, D	ENSMUSG00000028399	MP:0005162	carpoptosis	14	BXD	BXD102	4	77495761	77711733	215972	gain	0.761892	extra copy (DBA)
MGI:97812	Ptprd	protein tyrosine phosphatase, receptor type, D	ENSMUSG00000028399	MP:0009404	centrally nucleated skeletal muscle fibers	14	BXD	BXD102	4	77495761	77711733	215972	gain	0.761892	extra copy (DBA)
MGI:97812	Ptprd	protein tyrosine phosphatase, receptor type, D	ENSMUSG00000028399	MP:0011087	complete neonatal lethality	14	BXD	BXD102	4	77495761	77711733	215972	gain	0.761892	extra copy (DBA)
MGI:108554	Dab1	disabled homolog 1 (Drosophila)	ENSMUSG00000028519	MP:0000745	tremors	15	BXD	BXD25	4	103739601	104001731	262130	loss	-1.79655	homozygous deletion (DBA)
MGI:108554	Dab1	disabled homolog 1 (Drosophila)	ENSMUSG00000028519	MP:0000788	abnormal cerebral cortex morphology	15	BXD	BXD25	4	103739601	104001731	262130	loss	-1.79655	homozygous deletion (DBA)
MGI:108554	Dab1	disabled homolog 1 (Drosophila)	ENSMUSG00000028519	MP:0000790	abnormal stratification in cerebral cortex	15	BXD	BXD25	4	103739601	104001731	262130	loss	-1.79655	homozygous deletion (DBA)
MGI:108554	Dab1	disabled homolog 1 (Drosophila)	ENSMUSG00000028519	MP:0000792	abnormal cortical marginal zone morphology	15	BXD	BXD25	4	103739601	104001731	262130	loss	-1.79655	homozygous deletion (DBA)
MGI:108554	Dab1	disabled homolog 1 (Drosophila)	ENSMUSG00000028519	MP:0000807	abnormal hippocampus morphology	15	BXD	BXD25	4	103739601	104001731	262130	loss	-1.79655	homozygous deletion (DBA)
MGI:108554	Dab1	disabled homolog 1 (Drosophila)	ENSMUSG00000028519	MP:0000812	abnormal dentate gyrus morphology	15	BXD	BXD25	4	103739601	104001731	262130	loss	-1.79655	homozygous deletion (DBA)
MGI:108554	Dab1	disabled homolog 1 (Drosophila)	ENSMUSG00000028519	MP:0000813	abnormal hippocampus layer morphology	15	BXD	BXD25	4	103739601	104001731	262130	loss	-1.79655	homozygous deletion (DBA)
MGI:108554	Dab1	disabled homolog 1 (Drosophila)	ENSMUSG00000028519	MP:0000819	abnormal olfactory bulb morphology	15	BXD	BXD25	4	103739601	104001731	262130	loss	-1.79655	homozygous deletion (DBA)
MGI:108554	Dab1	disabled homolog 1 (Drosophila)	ENSMUSG00000028519	MP:0000849	abnormal cerebellum morphology	15	BXD	BXD25	4	103739601	104001731	262130	loss	-1.79655	homozygous deletion (DBA)
MGI:108554	Dab1	disabled homolog 1 (Drosophila)	ENSMUSG00000028519	MP:0000851	cerebellum hypoplasia	15	BXD	BXD25	4	103739601	104001731	262130	loss	-1.79655	homozygous deletion (DBA)
MGI:108554	Dab1	disabled homolog 1 (Drosophila)	ENSMUSG00000028519	MP:0000852	small cerebellum	15	BXD	BXD25	4	103739601	104001731	262130	loss	-1.79655	homozygous deletion (DBA)
MGI:108554	Dab1	disabled homolog 1 (Drosophila)	ENSMUSG00000028519	MP:0000853	absent cerebellar foliation	15	BXD	BXD25	4	103739601	104001731	262130	loss	-1.79655	homozygous deletion (DBA)
MGI:108554	Dab1	disabled homolog 1 (Drosophila)	ENSMUSG00000028519	MP:0000857	abnormal cerebellar foliation	15	BXD	BXD25	4	103739601	104001731	262130	loss	-1.79655	homozygous deletion (DBA)
MGI:108554	Dab1	disabled homolog 1 (Drosophila)	ENSMUSG00000028519	MP:0000875	abnormal cerebellar Purkinje cell layer	15	BXD	BXD25	4	103739601	104001731	262130	loss	-1.79655	homozygous deletion (DBA)
MGI:108554	Dab1	disabled homolog 1 (Drosophila)	ENSMUSG00000028519	MP:0000885	ectopic Purkinje cell	15	BXD	BXD25	4	103739601	104001731	262130	loss	-1.79655	homozygous deletion (DBA)
MGI:108554	Dab1	disabled homolog 1 (Drosophila)	ENSMUSG00000028519	MP:0000886	abnormal cerebellar granule layer	15	BXD	BXD25	4	103739601	104001731	262130	loss	-1.79655	homozygous deletion (DBA)
MGI:108554	Dab1	disabled homolog 1 (Drosophila)	ENSMUSG00000028519	MP:0000934	abnormal telencephalon development	15	BXD	BXD25	4	103739601	104001731	262130	loss	-1.79655	homozygous deletion (DBA)
MGI:108554	Dab1	disabled homolog 1 (Drosophila)	ENSMUSG00000028519	MP:0001265	decreased body size	15	BXD	BXD25	4	103739601	104001731	262130	loss	-1.79655	homozygous deletion (DBA)
MGI:108554	Dab1	disabled homolog 1 (Drosophila)	ENSMUSG00000028519	MP:0001391	abnormal tail movements	15	BXD	BXD25	4	103739601	104001731	262130	loss	-1.79655	homozygous deletion (DBA)
MGI:108554	Dab1	disabled homolog 1 (Drosophila)	ENSMUSG00000028519	MP:0001393	ataxia	15	BXD	BXD25	4	103739601	104001731	262130	loss	-1.79655	homozygous deletion (DBA)
MGI:108554	Dab1	disabled homolog 1 (Drosophila)	ENSMUSG00000028519	MP:0001406	abnormal gait	15	BXD	BXD25	4	103739601	104001731	262130	loss	-1.79655	homozygous deletion (DBA)
MGI:108554	Dab1	disabled homolog 1 (Drosophila)	ENSMUSG00000028519	MP:0001516	abnormal motor coordination/ balance	15	BXD	BXD25	4	103739601	104001731	262130	loss	-1.79655	homozygous deletion (DBA)
MGI:108554	Dab1	disabled homolog 1 (Drosophila)	ENSMUSG00000028519	MP:0001523	impaired righting response	15	BXD	BXD25	4	103739601	104001731	262130	loss	-1.79655	homozygous deletion (DBA)
MGI:108554	Dab1	disabled homolog 1 (Drosophila)	ENSMUSG00000028519	MP:0001525	impaired balance	15	BXD	BXD25	4	103739601	104001731	262130	loss	-1.79655	homozygous deletion (DBA)
MGI:108554	Dab1	disabled homolog 1 (Drosophila)	ENSMUSG00000028519	MP:0001925	male infertility	15	BXD	BXD25	4	103739601	104001731	262130	loss	-1.79655	homozygous deletion (DBA)
MGI:108554	Dab1	disabled homolog 1 (Drosophila)	ENSMUSG00000028519	MP:0002082	postnatal lethality	15	BXD	BXD25	4	103739601	104001731	262130	loss	-1.79655	homozygous deletion (DBA)
MGI:108554	Dab1	disabled homolog 1 (Drosophila)	ENSMUSG00000028519	MP:0002083	premature death	15	BXD	BXD25	4	103739601	104001731	262130	loss	-1.79655	homozygous deletion (DBA)
MGI:108554	Dab1	disabled homolog 1 (Drosophila)	ENSMUSG00000028519	MP:0002152	abnormal brain morphology	15	BXD	BXD25	4	103739601	104001731	262130	loss	-1.79655	homozygous deletion (DBA)
MGI:108554	Dab1	disabled homolog 1 (Drosophila)	ENSMUSG00000028519	MP:0002169	no abnormal phenotype detected	15	BXD	BXD25	4	103739601	104001731	262130	loss	-1.79655	homozygous deletion (DBA)
MGI:108554	Dab1	disabled homolog 1 (Drosophila)	ENSMUSG00000028519	MP:0002397	abnormal bone marrow morphology	15	BXD	BXD25	4	103739601	104001731	262130	loss	-1.79655	homozygous deletion (DBA)
MGI:108554	Dab1	disabled homolog 1 (Drosophila)	ENSMUSG00000028519	MP:0003632	abnormal nervous system morphology	15	BXD	BXD25	4	103739601	104001731	262130	loss	-1.79655	homozygous deletion (DBA)
MGI:108554	Dab1	disabled homolog 1 (Drosophila)	ENSMUSG00000028519	MP:0003644	thymus atrophy	15	BXD	BXD25	4	103739601	104001731	262130	loss	-1.79655	homozygous deletion (DBA)
MGI:108554	Dab1	disabled homolog 1 (Drosophila)	ENSMUSG00000028519	MP:0003733	abnormal retinal inner nuclear layer morphology	15	BXD	BXD25	4	103739601	104001731	262130	loss	-1.79655	homozygous deletion (DBA)
MGI:108554	Dab1	disabled homolog 1 (Drosophila)	ENSMUSG00000028519	MP:0004021	abnormal rod electrophysiology	15	BXD	BXD25	4	103739601	104001731	262130	loss	-1.79655	homozygous deletion (DBA)
MGI:108554	Dab1	disabled homolog 1 (Drosophila)	ENSMUSG00000028519	MP:0004022	abnormal cone electrophysiology	15	BXD	BXD25	4	103739601	104001731	262130	loss	-1.79655	homozygous deletion (DBA)
MGI:108554	Dab1	disabled homolog 1 (Drosophila)	ENSMUSG00000028519	MP:0004275	abnormal postnatal subventricular zone morphology	15	BXD	BXD25	4	103739601	104001731	262130	loss	-1.79655	homozygous deletion (DBA)
MGI:108554	Dab1	disabled homolog 1 (Drosophila)	ENSMUSG00000028519	MP:0004279	abnormal rostral migratory stream morphology	15	BXD	BXD25	4	103739601	104001731	262130	loss	-1.79655	homozygous deletion (DBA)
MGI:108554	Dab1	disabled homolog 1 (Drosophila)	ENSMUSG00000028519	MP:0005150	cachexia	15	BXD	BXD25	4	103739601	104001731	262130	loss	-1.79655	homozygous deletion (DBA)
MGI:108554	Dab1	disabled homolog 1 (Drosophila)	ENSMUSG00000028519	MP:0006009	abnormal neuronal migration	15	BXD	BXD25	4	103739601	104001731	262130	loss	-1.79655	homozygous deletion (DBA)
MGI:108554	Dab1	disabled homolog 1 (Drosophila)	ENSMUSG00000028519	MP:0006074	abnormal retinal rod bipolar cell morphology	15	BXD	BXD25	4	103739601	104001731	262130	loss	-1.79655	homozygous deletion (DBA)
MGI:108554	Dab1	disabled homolog 1 (Drosophila)	ENSMUSG00000028519	MP:0008265	abnormal hippocampus CA2 region morphology	15	BXD	BXD25	4	103739601	104001731	262130	loss	-1.79655	homozygous deletion (DBA)
MGI:108554	Dab1	disabled homolog 1 (Drosophila)	ENSMUSG00000028519	MP:0008284	abnormal hippocampus pyramidal cell layer	15	BXD	BXD25	4	103739601	104001731	262130	loss	-1.79655	homozygous deletion (DBA)
MGI:108554	Dab1	disabled homolog 1 (Drosophila)	ENSMUSG00000028519	MP:0008440	abnormal subplate morphology	15	BXD	BXD25	4	103739601	104001731	262130	loss	-1.79655	homozygous deletion (DBA)
MGI:108554	Dab1	disabled homolog 1 (Drosophila)	ENSMUSG00000028519	MP:0008770	decreased survivor rate	15	BXD	BXD25	4	103739601	104001731	262130	loss	-1.79655	homozygous deletion (DBA)
MGI:108554	Dab1	disabled homolog 1 (Drosophila)	ENSMUSG00000028519	MP:0009940	abnormal hippocampus pyramidal cell morphology	15	BXD	BXD25	4	103739601	104001731	262130	loss	-1.79655	homozygous deletion (DBA)
MGI:108554	Dab1	disabled homolog 1 (Drosophila)	ENSMUSG00000028519	MP:0009949	abnormal olfactory bulb granule cell layer morphology	15	BXD	BXD25	4	103739601	104001731	262130	loss	-1.79655	homozygous deletion (DBA)
MGI:108554	Dab1	disabled homolog 1 (Drosophila)	ENSMUSG00000028519	MP:0011086	partial postnatal lethality	15	BXD	BXD25	4	103739601	104001731	262130	loss	-1.79655	homozygous deletion (DBA)
MGI:108554	Dab1	disabled homolog 1 (Drosophila)	ENSMUSG00000028519	MP:0011101	partial prenatal lethality	15	BXD	BXD25	4	103739601	104001731	262130	loss	-1.79655	homozygous deletion (DBA)
MGI:1914004	Foxp1	forkhead box P1	ENSMUSG00000030067	MP:0000267	abnormal heart development	23	LXS	LXS72m	6	99216354	99286858	70504	loss	-2.03402	homozygous deletion (ILS)
MGI:1914004	Foxp1	forkhead box P1	ENSMUSG00000030067	MP:0000280	thin ventricular wall	23	LXS	LXS72m	6	99216354	99286858	70504	loss	-2.03402	homozygous deletion (ILS)
MGI:1914004	Foxp1	forkhead box P1	ENSMUSG00000030067	MP:0000284	double outlet heart right ventricle	23	LXS	LXS72m	6	99216354	99286858	70504	loss	-2.03402	homozygous deletion (ILS)
MGI:1914004	Foxp1	forkhead box P1	ENSMUSG00000030067	MP:0001176	abnormal lung development	23	LXS	LXS72m	6	99216354	99286858	70504	loss	-2.03402	homozygous deletion (ILS)
MGI:1914004	Foxp1	forkhead box P1	ENSMUSG00000030067	MP:0001636	irregular heartbeat	23	LXS	LXS72m	6	99216354	99286858	70504	loss	-2.03402	homozygous deletion (ILS)
MGI:1914004	Foxp1	forkhead box P1	ENSMUSG00000030067	MP:0001698	decreased embryo size	23	LXS	LXS72m	6	99216354	99286858	70504	loss	-2.03402	homozygous deletion (ILS)
MGI:1914004	Foxp1	forkhead box P1	ENSMUSG00000030067	MP:0001802	arrested B cell differentiation	23	LXS	LXS72m	6	99216354	99286858	70504	loss	-2.03402	homozygous deletion (ILS)
MGI:1914004	Foxp1	forkhead box P1	ENSMUSG00000030067	MP:0001828	abnormal T cell activation	23	LXS	LXS72m	6	99216354	99286858	70504	loss	-2.03402	homozygous deletion (ILS)
MGI:1914004	Foxp1	forkhead box P1	ENSMUSG00000030067	MP:0001914	hemorrhage	23	LXS	LXS72m	6	99216354	99286858	70504	loss	-2.03402	homozygous deletion (ILS)
MGI:1914004	Foxp1	forkhead box P1	ENSMUSG00000030067	MP:0002144	abnormal B cell differentiation	23	LXS	LXS72m	6	99216354	99286858	70504	loss	-2.03402	homozygous deletion (ILS)
MGI:1914004	Foxp1	forkhead box P1	ENSMUSG00000030067	MP:0002190	disorganized myocardium	23	LXS	LXS72m	6	99216354	99286858	70504	loss	-2.03402	homozygous deletion (ILS)
MGI:1914004	Foxp1	forkhead box P1	ENSMUSG00000030067	MP:0002192	hydrops fetalis	23	LXS	LXS72m	6	99216354	99286858	70504	loss	-2.03402	homozygous deletion (ILS)
MGI:1914004	Foxp1	forkhead box P1	ENSMUSG00000030067	MP:0002459	abnormal B cell physiology	23	LXS	LXS72m	6	99216354	99286858	70504	loss	-2.03402	homozygous deletion (ILS)
MGI:1914004	Foxp1	forkhead box P1	ENSMUSG00000030067	MP:0002633	persistent truncus arteriosis	23	LXS	LXS72m	6	99216354	99286858	70504	loss	-2.03402	homozygous deletion (ILS)
MGI:1914004	Foxp1	forkhead box P1	ENSMUSG00000030067	MP:0002652	thin myocardium	23	LXS	LXS72m	6	99216354	99286858	70504	loss	-2.03402	homozygous deletion (ILS)
MGI:1914004	Foxp1	forkhead box P1	ENSMUSG00000030067	MP:0002953	thick ventricular wall	23	LXS	LXS72m	6	99216354	99286858	70504	loss	-2.03402	homozygous deletion (ILS)
MGI:1914004	Foxp1	forkhead box P1	ENSMUSG00000030067	MP:0003159	abnormal esophageal smooth muscle morphology	23	LXS	LXS72m	6	99216354	99286858	70504	loss	-2.03402	homozygous deletion (ILS)
MGI:1914004	Foxp1	forkhead box P1	ENSMUSG00000030067	MP:0003160	abnormal esophageal development	23	LXS	LXS72m	6	99216354	99286858	70504	loss	-2.03402	homozygous deletion (ILS)
MGI:1914004	Foxp1	forkhead box P1	ENSMUSG00000030067	MP:0003567	abnormal fetal cardiomyocyte proliferation	23	LXS	LXS72m	6	99216354	99286858	70504	loss	-2.03402	homozygous deletion (ILS)
MGI:1914004	Foxp1	forkhead box P1	ENSMUSG00000030067	MP:0003641	small lung	23	LXS	LXS72m	6	99216354	99286858	70504	loss	-2.03402	homozygous deletion (ILS)
MGI:1914004	Foxp1	forkhead box P1	ENSMUSG00000030067	MP:0003808	increased atrioventricular cushion size	23	LXS	LXS72m	6	99216354	99286858	70504	loss	-2.03402	homozygous deletion (ILS)
MGI:1914004	Foxp1	forkhead box P1	ENSMUSG00000030067	MP:0004090	abnormal sarcomere morphology	23	LXS	LXS72m	6	99216354	99286858	70504	loss	-2.03402	homozygous deletion (ILS)
MGI:1914004	Foxp1	forkhead box P1	ENSMUSG00000030067	MP:0004548	dilated esophagus	23	LXS	LXS72m	6	99216354	99286858	70504	loss	-2.03402	homozygous deletion (ILS)
MGI:1914004	Foxp1	forkhead box P1	ENSMUSG00000030067	MP:0005333	decreased heart rate	23	LXS	LXS72m	6	99216354	99286858	70504	loss	-2.03402	homozygous deletion (ILS)
MGI:1914004	Foxp1	forkhead box P1	ENSMUSG00000030067	MP:0005631	decreased lung weight	23	LXS	LXS72m	6	99216354	99286858	70504	loss	-2.03402	homozygous deletion (ILS)
MGI:1914004	Foxp1	forkhead box P1	ENSMUSG00000030067	MP:0006126	abnormal outflow tract development	23	LXS	LXS72m	6	99216354	99286858	70504	loss	-2.03402	homozygous deletion (ILS)
MGI:1914004	Foxp1	forkhead box P1	ENSMUSG00000030067	MP:0006207	embryonic lethality during organogenesis	23	LXS	LXS72m	6	99216354	99286858	70504	loss	-2.03402	homozygous deletion (ILS)
MGI:1914004	Foxp1	forkhead box P1	ENSMUSG00000030067	MP:0006413	increased T cell apoptosis	23	LXS	LXS72m	6	99216354	99286858	70504	loss	-2.03402	homozygous deletion (ILS)
MGI:1914004	Foxp1	forkhead box P1	ENSMUSG00000030067	MP:0008075	decreased CD4-positive T cell number	23	LXS	LXS72m	6	99216354	99286858	70504	loss	-2.03402	homozygous deletion (ILS)
MGI:1914004	Foxp1	forkhead box P1	ENSMUSG00000030067	MP:0008079	decreased CD8-positive T cell number	23	LXS	LXS72m	6	99216354	99286858	70504	loss	-2.03402	homozygous deletion (ILS)
MGI:1914004	Foxp1	forkhead box P1	ENSMUSG00000030067	MP:0008211	decreased mature B cell number	23	LXS	LXS72m	6	99216354	99286858	70504	loss	-2.03402	homozygous deletion (ILS)
MGI:1914004	Foxp1	forkhead box P1	ENSMUSG00000030067	MP:0010402	ventricular septal defect	23	LXS	LXS72m	6	99216354	99286858	70504	loss	-2.03402	homozygous deletion (ILS)
MGI:1914004	Foxp1	forkhead box P1	ENSMUSG00000030067	MP:0010556	thin ventricle myocardium compact layer	23	LXS	LXS72m	6	99216354	99286858	70504	loss	-2.03402	homozygous deletion (ILS)
MGI:1914004	Foxp1	forkhead box P1	ENSMUSG00000030067	MP:0010588	conotruncal ridge hyperplasia	23	LXS	LXS72m	6	99216354	99286858	70504	loss	-2.03402	homozygous deletion (ILS)
MGI:1914004	Foxp1	forkhead box P1	ENSMUSG00000030067	MP:0010724	thick interventricular septum	23	LXS	LXS72m	6	99216354	99286858	70504	loss	-2.03402	homozygous deletion (ILS)
MGI:1914004	Foxp1	forkhead box P1	ENSMUSG00000030067	MP:0010856	dilated respiratory conducting tubes	23	LXS	LXS72m	6	99216354	99286858	70504	loss	-2.03402	homozygous deletion (ILS)
MGI:1914004	Foxp1	forkhead box P1	ENSMUSG00000030067	MP:0011024	abnormal branching involved in lung morphogenesis	23	LXS	LXS72m	6	99216354	99286858	70504	loss	-2.03402	homozygous deletion (ILS)
MGI:1914004	Foxp1	forkhead box P1	ENSMUSG00000030067	MP:0011087	complete neonatal lethality	23	LXS	LXS72m	6	99216354	99286858	70504	loss	-2.03402	homozygous deletion (ILS)
MGI:1914004	Foxp1	forkhead box P1	ENSMUSG00000030067	MP:0011089	complete perinatal lethality	23	LXS	LXS72m	6	99216354	99286858	70504	loss	-2.03402	homozygous deletion (ILS)
MGI:1914004	Foxp1	forkhead box P1	ENSMUSG00000030067	MP:0011099	complete lethality throughout fetal growth and development	23	LXS	LXS72m	6	99216354	99286858	70504	loss	-2.03402	homozygous deletion (ILS)
MGI:1914004	Foxp1	forkhead box P1	ENSMUSG00000030067	MP:0011101	partial prenatal lethality	23	LXS	LXS72m	6	99216354	99286858	70504	loss	-2.03402	homozygous deletion (ILS)
MGI:1914004	Foxp1	forkhead box P1	ENSMUSG00000030067	MP:0011109	partial lethality throughout fetal growth and development	23	LXS	LXS72m	6	99216354	99286858	70504	loss	-2.03402	homozygous deletion (ILS)
MGI:1914004	Foxp1	forkhead box P1	ENSMUSG00000030067	MP:0011148	decreased mesenchymal cell proliferation involved in lung development	23	LXS	LXS72m	6	99216354	99286858	70504	loss	-2.03402	homozygous deletion (ILS)
MGI:107476	Stim1	stromal interaction molecule 1	ENSMUSG00000030987	MP:0000228	abnormal thrombopoiesis	28	LXS	LXS8m	7	109445109	109493641	48532	loss	-1.68529	homozygous deletion (ISS)
MGI:107476	Stim1	stromal interaction molecule 1	ENSMUSG00000030987	MP:0000685	abnormal immune system morphology	28	LXS	LXS8m	7	109445109	109493641	48532	loss	-1.68529	homozygous deletion (ISS)
MGI:107476	Stim1	stromal interaction molecule 1	ENSMUSG00000030987	MP:0000691	enlarged spleen	28	LXS	LXS8m	7	109445109	109493641	48532	loss	-1.68529	homozygous deletion (ISS)
MGI:107476	Stim1	stromal interaction molecule 1	ENSMUSG00000030987	MP:0000702	enlarged lymph nodes	28	LXS	LXS8m	7	109445109	109493641	48532	loss	-1.68529	homozygous deletion (ISS)
MGI:107476	Stim1	stromal interaction molecule 1	ENSMUSG00000030987	MP:0000921	demyelination	28	LXS	LXS8m	7	109445109	109493641	48532	loss	-1.68529	homozygous deletion (ISS)
MGI:107476	Stim1	stromal interaction molecule 1	ENSMUSG00000030987	MP:0001194	dermatitis	28	LXS	LXS8m	7	109445109	109493641	48532	loss	-1.68529	homozygous deletion (ISS)
MGI:107476	Stim1	stromal interaction molecule 1	ENSMUSG00000030987	MP:0001575	cyanosis	28	LXS	LXS8m	7	109445109	109493641	48532	loss	-1.68529	homozygous deletion (ISS)
MGI:107476	Stim1	stromal interaction molecule 1	ENSMUSG00000030987	MP:0001732	postnatal growth retardation	28	LXS	LXS8m	7	109445109	109493641	48532	loss	-1.68529	homozygous deletion (ISS)
MGI:107476	Stim1	stromal interaction molecule 1	ENSMUSG00000030987	MP:0001790	abnormal immune system physiology	28	LXS	LXS8m	7	109445109	109493641	48532	loss	-1.68529	homozygous deletion (ISS)
MGI:107476	Stim1	stromal interaction molecule 1	ENSMUSG00000030987	MP:0001914	hemorrhage	28	LXS	LXS8m	7	109445109	109493641	48532	loss	-1.68529	homozygous deletion (ISS)
MGI:107476	Stim1	stromal interaction molecule 1	ENSMUSG00000030987	MP:0001953	respiratory failure	28	LXS	LXS8m	7	109445109	109493641	48532	loss	-1.68529	homozygous deletion (ISS)
MGI:107476	Stim1	stromal interaction molecule 1	ENSMUSG00000030987	MP:0002144	abnormal B cell differentiation	28	LXS	LXS8m	7	109445109	109493641	48532	loss	-1.68529	homozygous deletion (ISS)
MGI:107476	Stim1	stromal interaction molecule 1	ENSMUSG00000030987	MP:0002145	abnormal T cell differentiation	28	LXS	LXS8m	7	109445109	109493641	48532	loss	-1.68529	homozygous deletion (ISS)
MGI:107476	Stim1	stromal interaction molecule 1	ENSMUSG00000030987	MP:0002221	abnormal lymph organ size	28	LXS	LXS8m	7	109445109	109493641	48532	loss	-1.68529	homozygous deletion (ISS)
MGI:107476	Stim1	stromal interaction molecule 1	ENSMUSG00000030987	MP:0002397	abnormal bone marrow morphology	28	LXS	LXS8m	7	109445109	109493641	48532	loss	-1.68529	homozygous deletion (ISS)
MGI:107476	Stim1	stromal interaction molecule 1	ENSMUSG00000030987	MP:0002441	abnormal granulocyte morphology	28	LXS	LXS8m	7	109445109	109493641	48532	loss	-1.68529	homozygous deletion (ISS)
MGI:107476	Stim1	stromal interaction molecule 1	ENSMUSG00000030987	MP:0002459	abnormal B cell physiology	28	LXS	LXS8m	7	109445109	109493641	48532	loss	-1.68529	homozygous deletion (ISS)
MGI:107476	Stim1	stromal interaction molecule 1	ENSMUSG00000030987	MP:0003009	abnormal cytokine secretion	28	LXS	LXS8m	7	109445109	109493641	48532	loss	-1.68529	homozygous deletion (ISS)
MGI:107476	Stim1	stromal interaction molecule 1	ENSMUSG00000030987	MP:0003045	fibrosis	28	LXS	LXS8m	7	109445109	109493641	48532	loss	-1.68529	homozygous deletion (ISS)
MGI:107476	Stim1	stromal interaction molecule 1	ENSMUSG00000030987	MP:0003179	decreased platelet cell number	28	LXS	LXS8m	7	109445109	109493641	48532	loss	-1.68529	homozygous deletion (ISS)
MGI:107476	Stim1	stromal interaction molecule 1	ENSMUSG00000030987	MP:0004231	abnormal calcium ion homeostasis	28	LXS	LXS8m	7	109445109	109493641	48532	loss	-1.68529	homozygous deletion (ISS)
MGI:107476	Stim1	stromal interaction molecule 1	ENSMUSG00000030987	MP:0004799	increased susceptibility to experimental autoimmune encephalomyelitis	28	LXS	LXS8m	7	109445109	109493641	48532	loss	-1.68529	homozygous deletion (ISS)
MGI:107476	Stim1	stromal interaction molecule 1	ENSMUSG00000030987	MP:0004811	abnormal neuron physiology	28	LXS	LXS8m	7	109445109	109493641	48532	loss	-1.68529	homozygous deletion (ISS)
MGI:107476	Stim1	stromal interaction molecule 1	ENSMUSG00000030987	MP:0004973	increased regulatory T cell number	28	LXS	LXS8m	7	109445109	109493641	48532	loss	-1.68529	homozygous deletion (ISS)
MGI:107476	Stim1	stromal interaction molecule 1	ENSMUSG00000030987	MP:0004974	decreased regulatory T cell number	28	LXS	LXS8m	7	109445109	109493641	48532	loss	-1.68529	homozygous deletion (ISS)
MGI:107476	Stim1	stromal interaction molecule 1	ENSMUSG00000030987	MP:0005013	increased lymphocyte cell number	28	LXS	LXS8m	7	109445109	109493641	48532	loss	-1.68529	homozygous deletion (ISS)
MGI:107476	Stim1	stromal interaction molecule 1	ENSMUSG00000030987	MP:0005048	thrombosis	28	LXS	LXS8m	7	109445109	109493641	48532	loss	-1.68529	homozygous deletion (ISS)
MGI:107476	Stim1	stromal interaction molecule 1	ENSMUSG00000030987	MP:0005093	decreased B cell proliferation	28	LXS	LXS8m	7	109445109	109493641	48532	loss	-1.68529	homozygous deletion (ISS)
MGI:107476	Stim1	stromal interaction molecule 1	ENSMUSG00000030987	MP:0005095	decreased T cell proliferation	28	LXS	LXS8m	7	109445109	109493641	48532	loss	-1.68529	homozygous deletion (ISS)
MGI:107476	Stim1	stromal interaction molecule 1	ENSMUSG00000030987	MP:0005251	blepharitis	28	LXS	LXS8m	7	109445109	109493641	48532	loss	-1.68529	homozygous deletion (ISS)
MGI:107476	Stim1	stromal interaction molecule 1	ENSMUSG00000030987	MP:0005463	abnormal CD4-positive T cell physiology	28	LXS	LXS8m	7	109445109	109493641	48532	loss	-1.68529	homozygous deletion (ISS)
MGI:107476	Stim1	stromal interaction molecule 1	ENSMUSG00000030987	MP:0005597	decreased susceptibility to type I hypersensitivity reaction	28	LXS	LXS8m	7	109445109	109493641	48532	loss	-1.68529	homozygous deletion (ISS)
MGI:107476	Stim1	stromal interaction molecule 1	ENSMUSG00000030987	MP:0005606	increased bleeding time	28	LXS	LXS8m	7	109445109	109493641	48532	loss	-1.68529	homozygous deletion (ISS)
MGI:107476	Stim1	stromal interaction molecule 1	ENSMUSG00000030987	MP:0005621	abnormal cell physiology	28	LXS	LXS8m	7	109445109	109493641	48532	loss	-1.68529	homozygous deletion (ISS)
MGI:107476	Stim1	stromal interaction molecule 1	ENSMUSG00000030987	MP:0006298	abnormal platelet activation	28	LXS	LXS8m	7	109445109	109493641	48532	loss	-1.68529	homozygous deletion (ISS)
MGI:107476	Stim1	stromal interaction molecule 1	ENSMUSG00000030987	MP:0008074	increased CD4-positive T cell number	28	LXS	LXS8m	7	109445109	109493641	48532	loss	-1.68529	homozygous deletion (ISS)
MGI:107476	Stim1	stromal interaction molecule 1	ENSMUSG00000030987	MP:0008078	increased CD8-positive T cell number	28	LXS	LXS8m	7	109445109	109493641	48532	loss	-1.68529	homozygous deletion (ISS)
MGI:107476	Stim1	stromal interaction molecule 1	ENSMUSG00000030987	MP:0008177	increased germinal center B cell number	28	LXS	LXS8m	7	109445109	109493641	48532	loss	-1.68529	homozygous deletion (ISS)
MGI:107476	Stim1	stromal interaction molecule 1	ENSMUSG00000030987	MP:0008254	increased megakaryocyte cell number	28	LXS	LXS8m	7	109445109	109493641	48532	loss	-1.68529	homozygous deletion (ISS)
MGI:107476	Stim1	stromal interaction molecule 1	ENSMUSG00000030987	MP:0008476	increased spleen red pulp amount	28	LXS	LXS8m	7	109445109	109493641	48532	loss	-1.68529	homozygous deletion (ISS)
MGI:107476	Stim1	stromal interaction molecule 1	ENSMUSG00000030987	MP:0008481	increased spleen germinal center number	28	LXS	LXS8m	7	109445109	109493641	48532	loss	-1.68529	homozygous deletion (ISS)
MGI:107476	Stim1	stromal interaction molecule 1	ENSMUSG00000030987	MP:0008499	increased IgG1 level	28	LXS	LXS8m	7	109445109	109493641	48532	loss	-1.68529	homozygous deletion (ISS)
MGI:107476	Stim1	stromal interaction molecule 1	ENSMUSG00000030987	MP:0008561	decreased tumor necrosis factor secretion	28	LXS	LXS8m	7	109445109	109493641	48532	loss	-1.68529	homozygous deletion (ISS)
MGI:107476	Stim1	stromal interaction molecule 1	ENSMUSG00000030987	MP:0008566	increased interferon-gamma secretion	28	LXS	LXS8m	7	109445109	109493641	48532	loss	-1.68529	homozygous deletion (ISS)
MGI:107476	Stim1	stromal interaction molecule 1	ENSMUSG00000030987	MP:0008567	decreased interferon-gamma secretion	28	LXS	LXS8m	7	109445109	109493641	48532	loss	-1.68529	homozygous deletion (ISS)
MGI:107476	Stim1	stromal interaction molecule 1	ENSMUSG00000030987	MP:0008568	abnormal interleukin secretion	28	LXS	LXS8m	7	109445109	109493641	48532	loss	-1.68529	homozygous deletion (ISS)
MGI:107476	Stim1	stromal interaction molecule 1	ENSMUSG00000030987	MP:0008660	increased interleukin-10 secretion	28	LXS	LXS8m	7	109445109	109493641	48532	loss	-1.68529	homozygous deletion (ISS)
MGI:107476	Stim1	stromal interaction molecule 1	ENSMUSG00000030987	MP:0008661	decreased interleukin-10 secretion	28	LXS	LXS8m	7	109445109	109493641	48532	loss	-1.68529	homozygous deletion (ISS)
MGI:107476	Stim1	stromal interaction molecule 1	ENSMUSG00000030987	MP:0008673	decreased interleukin-13 secretion	28	LXS	LXS8m	7	109445109	109493641	48532	loss	-1.68529	homozygous deletion (ISS)
MGI:107476	Stim1	stromal interaction molecule 1	ENSMUSG00000030987	MP:0008681	increased interleukin-17 secretion	28	LXS	LXS8m	7	109445109	109493641	48532	loss	-1.68529	homozygous deletion (ISS)
MGI:107476	Stim1	stromal interaction molecule 1	ENSMUSG00000030987	MP:0008688	decreased interleukin-2 secretion	28	LXS	LXS8m	7	109445109	109493641	48532	loss	-1.68529	homozygous deletion (ISS)
MGI:107476	Stim1	stromal interaction molecule 1	ENSMUSG00000030987	MP:0008706	decreased interleukin-6 secretion	28	LXS	LXS8m	7	109445109	109493641	48532	loss	-1.68529	homozygous deletion (ISS)
MGI:107476	Stim1	stromal interaction molecule 1	ENSMUSG00000030987	MP:0008765	decreased mast cell degranulation	28	LXS	LXS8m	7	109445109	109493641	48532	loss	-1.68529	homozygous deletion (ISS)
MGI:107476	Stim1	stromal interaction molecule 1	ENSMUSG00000030987	MP:0009549	decreased platelet aggregation	28	LXS	LXS8m	7	109445109	109493641	48532	loss	-1.68529	homozygous deletion (ISS)
MGI:107476	Stim1	stromal interaction molecule 1	ENSMUSG00000030987	MP:0009703	decreased birth body size	28	LXS	LXS8m	7	109445109	109493641	48532	loss	-1.68529	homozygous deletion (ISS)
MGI:107476	Stim1	stromal interaction molecule 1	ENSMUSG00000030987	MP:0011085	complete postnatal lethality	28	LXS	LXS8m	7	109445109	109493641	48532	loss	-1.68529	homozygous deletion (ISS)
MGI:107476	Stim1	stromal interaction molecule 1	ENSMUSG00000030987	MP:0011088	partial neonatal lethality	28	LXS	LXS8m	7	109445109	109493641	48532	loss	-1.68529	homozygous deletion (ISS)
MGI:107476	Stim1	stromal interaction molecule 1	ENSMUSG00000030987	MP:0011089	complete perinatal lethality	28	LXS	LXS8m	7	109445109	109493641	48532	loss	-1.68529	homozygous deletion (ISS)
MGI:107476	Stim1	stromal interaction molecule 1	ENSMUSG00000030987	MP:0011090	partial perinatal lethality	28	LXS	LXS8m	7	109445109	109493641	48532	loss	-1.68529	homozygous deletion (ISS)
MGI:107476	Stim1	stromal interaction molecule 1	ENSMUSG00000030987	MP:0011099	complete lethality throughout fetal growth and development	28	LXS	LXS8m	7	109445109	109493641	48532	loss	-1.68529	homozygous deletion (ISS)
MGI:107476	Stim1	stromal interaction molecule 1	ENSMUSG00000030987	MP:0011107	partial embryonic lethality before turning of embryo	28	LXS	LXS8m	7	109445109	109493641	48532	loss	-1.68529	homozygous deletion (ISS)
MGI:1931237	Wwox	WW domain-containing oxidoreductase	ENSMUSG00000004637	MP:0000063	decreased bone mineral density	30	BXD	BxD48	8	117726639	118036472	309833	gain	0.633722	extra copy (B6)
MGI:1931237	Wwox	WW domain-containing oxidoreductase	ENSMUSG00000004637	MP:0000130	abnormal trabecular bone morphology	30	BXD	BxD48	8	117726639	118036472	309833	gain	0.633722	extra copy (B6)
MGI:1931237	Wwox	WW domain-containing oxidoreductase	ENSMUSG00000004637	MP:0000135	decreased compact bone thickness	30	BXD	BxD48	8	117726639	118036472	309833	gain	0.633722	extra copy (B6)
MGI:1931237	Wwox	WW domain-containing oxidoreductase	ENSMUSG00000004637	MP:0000189	hypoglycemia	30	BXD	BxD48	8	117726639	118036472	309833	gain	0.633722	extra copy (B6)
MGI:1931237	Wwox	WW domain-containing oxidoreductase	ENSMUSG00000004637	MP:0000195	hypocalcemia	30	BXD	BxD48	8	117726639	118036472	309833	gain	0.633722	extra copy (B6)
MGI:1931237	Wwox	WW domain-containing oxidoreductase	ENSMUSG00000004637	MP:0000221	decreased leukocyte cell number	30	BXD	BxD48	8	117726639	118036472	309833	gain	0.633722	extra copy (B6)
MGI:1931237	Wwox	WW domain-containing oxidoreductase	ENSMUSG00000004637	MP:0000633	abnormal pituitary gland morphology	30	BXD	BxD48	8	117726639	118036472	309833	gain	0.633722	extra copy (B6)
MGI:1931237	Wwox	WW domain-containing oxidoreductase	ENSMUSG00000004637	MP:0000639	abnormal adrenal gland morphology	30	BXD	BxD48	8	117726639	118036472	309833	gain	0.633722	extra copy (B6)
MGI:1931237	Wwox	WW domain-containing oxidoreductase	ENSMUSG00000004637	MP:0000691	enlarged spleen	30	BXD	BxD48	8	117726639	118036472	309833	gain	0.633722	extra copy (B6)
MGI:1931237	Wwox	WW domain-containing oxidoreductase	ENSMUSG00000004637	MP:0000692	small spleen	30	BXD	BxD48	8	117726639	118036472	309833	gain	0.633722	extra copy (B6)
MGI:1931237	Wwox	WW domain-containing oxidoreductase	ENSMUSG00000004637	MP:0001127	small ovary	30	BXD	BxD48	8	117726639	118036472	309833	gain	0.633722	extra copy (B6)
MGI:1931237	Wwox	WW domain-containing oxidoreductase	ENSMUSG00000004637	MP:0001147	small testis	30	BXD	BxD48	8	117726639	118036472	309833	gain	0.633722	extra copy (B6)
MGI:1931237	Wwox	WW domain-containing oxidoreductase	ENSMUSG00000004637	MP:0001152	Leydig cell hyperplasia	30	BXD	BxD48	8	117726639	118036472	309833	gain	0.633722	extra copy (B6)
MGI:1931237	Wwox	WW domain-containing oxidoreductase	ENSMUSG00000004637	MP:0001153	small seminiferous tubules	30	BXD	BxD48	8	117726639	118036472	309833	gain	0.633722	extra copy (B6)
MGI:1931237	Wwox	WW domain-containing oxidoreductase	ENSMUSG00000004637	MP:0001154	seminiferous tubule degeneration	30	BXD	BxD48	8	117726639	118036472	309833	gain	0.633722	extra copy (B6)
MGI:1931237	Wwox	WW domain-containing oxidoreductase	ENSMUSG00000004637	MP:0001262	decreased body weight	30	BXD	BxD48	8	117726639	118036472	309833	gain	0.633722	extra copy (B6)
MGI:1931237	Wwox	WW domain-containing oxidoreductase	ENSMUSG00000004637	MP:0001265	decreased body size	30	BXD	BxD48	8	117726639	118036472	309833	gain	0.633722	extra copy (B6)
MGI:1931237	Wwox	WW domain-containing oxidoreductase	ENSMUSG00000004637	MP:0001541	abnormal osteoclast physiology	30	BXD	BxD48	8	117726639	118036472	309833	gain	0.633722	extra copy (B6)
MGI:1931237	Wwox	WW domain-containing oxidoreductase	ENSMUSG00000004637	MP:0001566	hyperphosphatemia	30	BXD	BxD48	8	117726639	118036472	309833	gain	0.633722	extra copy (B6)
MGI:1931237	Wwox	WW domain-containing oxidoreductase	ENSMUSG00000004637	MP:0001570	abnormal circulating enzyme level	30	BXD	BxD48	8	117726639	118036472	309833	gain	0.633722	extra copy (B6)
MGI:1931237	Wwox	WW domain-containing oxidoreductase	ENSMUSG00000004637	MP:0001577	anemia	30	BXD	BxD48	8	117726639	118036472	309833	gain	0.633722	extra copy (B6)
MGI:1931237	Wwox	WW domain-containing oxidoreductase	ENSMUSG00000004637	MP:0001732	postnatal growth retardation	30	BXD	BxD48	8	117726639	118036472	309833	gain	0.633722	extra copy (B6)
MGI:1931237	Wwox	WW domain-containing oxidoreductase	ENSMUSG00000004637	MP:0001764	abnormal homeostasis	30	BXD	BxD48	8	117726639	118036472	309833	gain	0.633722	extra copy (B6)
MGI:1931237	Wwox	WW domain-containing oxidoreductase	ENSMUSG00000004637	MP:0001922	reduced male fertility	30	BXD	BxD48	8	117726639	118036472	309833	gain	0.633722	extra copy (B6)
MGI:1931237	Wwox	WW domain-containing oxidoreductase	ENSMUSG00000004637	MP:0001940	testis hypoplasia	30	BXD	BxD48	8	117726639	118036472	309833	gain	0.633722	extra copy (B6)
MGI:1931237	Wwox	WW domain-containing oxidoreductase	ENSMUSG00000004637	MP:0002018	malignant tumors	30	BXD	BxD48	8	117726639	118036472	309833	gain	0.633722	extra copy (B6)
MGI:1931237	Wwox	WW domain-containing oxidoreductase	ENSMUSG00000004637	MP:0002020	increased tumor incidence	30	BXD	BxD48	8	117726639	118036472	309833	gain	0.633722	extra copy (B6)
MGI:1931237	Wwox	WW domain-containing oxidoreductase	ENSMUSG00000004637	MP:0002023	B cell derived lymphoma	30	BXD	BxD48	8	117726639	118036472	309833	gain	0.633722	extra copy (B6)
MGI:1931237	Wwox	WW domain-containing oxidoreductase	ENSMUSG00000004637	MP:0002083	premature death	30	BXD	BxD48	8	117726639	118036472	309833	gain	0.633722	extra copy (B6)
MGI:1931237	Wwox	WW domain-containing oxidoreductase	ENSMUSG00000004637	MP:0002113	abnormal skeleton development	30	BXD	BxD48	8	117726639	118036472	309833	gain	0.633722	extra copy (B6)
MGI:1931237	Wwox	WW domain-containing oxidoreductase	ENSMUSG00000004637	MP:0002152	abnormal brain morphology	30	BXD	BxD48	8	117726639	118036472	309833	gain	0.633722	extra copy (B6)
MGI:1931237	Wwox	WW domain-containing oxidoreductase	ENSMUSG00000004637	MP:0002176	increased brain weight	30	BXD	BxD48	8	117726639	118036472	309833	gain	0.633722	extra copy (B6)
MGI:1931237	Wwox	WW domain-containing oxidoreductase	ENSMUSG00000004637	MP:0002371	abnormal thymus cortex morphology	30	BXD	BxD48	8	117726639	118036472	309833	gain	0.633722	extra copy (B6)
MGI:1931237	Wwox	WW domain-containing oxidoreductase	ENSMUSG00000004637	MP:0002644	decreased circulating triglyceride level	30	BXD	BxD48	8	117726639	118036472	309833	gain	0.633722	extra copy (B6)
MGI:1931237	Wwox	WW domain-containing oxidoreductase	ENSMUSG00000004637	MP:0002780	decreased circulating testosterone level	30	BXD	BxD48	8	117726639	118036472	309833	gain	0.633722	extra copy (B6)
MGI:1931237	Wwox	WW domain-containing oxidoreductase	ENSMUSG00000004637	MP:0002966	decreased circulating alkaline phosphatase level	30	BXD	BxD48	8	117726639	118036472	309833	gain	0.633722	extra copy (B6)
MGI:1931237	Wwox	WW domain-containing oxidoreductase	ENSMUSG00000004637	MP:0003017	decreased circulating bicarbonate level	30	BXD	BxD48	8	117726639	118036472	309833	gain	0.633722	extra copy (B6)
MGI:1931237	Wwox	WW domain-containing oxidoreductase	ENSMUSG00000004637	MP:0003019	increased circulating chloride level	30	BXD	BxD48	8	117726639	118036472	309833	gain	0.633722	extra copy (B6)
MGI:1931237	Wwox	WW domain-containing oxidoreductase	ENSMUSG00000004637	MP:0003020	decreased circulating chloride level	30	BXD	BxD48	8	117726639	118036472	309833	gain	0.633722	extra copy (B6)
MGI:1931237	Wwox	WW domain-containing oxidoreductase	ENSMUSG00000004637	MP:0003205	testicular atrophy	30	BXD	BxD48	8	117726639	118036472	309833	gain	0.633722	extra copy (B6)
MGI:1931237	Wwox	WW domain-containing oxidoreductase	ENSMUSG00000004637	MP:0003402	decreased liver weight	30	BXD	BxD48	8	117726639	118036472	309833	gain	0.633722	extra copy (B6)
MGI:1931237	Wwox	WW domain-containing oxidoreductase	ENSMUSG00000004637	MP:0003643	spleen atrophy	30	BXD	BxD48	8	117726639	118036472	309833	gain	0.633722	extra copy (B6)
MGI:1931237	Wwox	WW domain-containing oxidoreductase	ENSMUSG00000004637	MP:0003789	osteosarcoma	30	BXD	BxD48	8	117726639	118036472	309833	gain	0.633722	extra copy (B6)
MGI:1931237	Wwox	WW domain-containing oxidoreductase	ENSMUSG00000004637	MP:0004499	increased incidence of chemically-induced tumors	30	BXD	BxD48	8	117726639	118036472	309833	gain	0.633722	extra copy (B6)
MGI:1931237	Wwox	WW domain-containing oxidoreductase	ENSMUSG00000004637	MP:0004953	decreased spleen weight	30	BXD	BxD48	8	117726639	118036472	309833	gain	0.633722	extra copy (B6)
MGI:1931237	Wwox	WW domain-containing oxidoreductase	ENSMUSG00000004637	MP:0004956	decreased thymus weight	30	BXD	BxD48	8	117726639	118036472	309833	gain	0.633722	extra copy (B6)
MGI:1931237	Wwox	WW domain-containing oxidoreductase	ENSMUSG00000004637	MP:0004992	increased bone resorption	30	BXD	BxD48	8	117726639	118036472	309833	gain	0.633722	extra copy (B6)
MGI:1931237	Wwox	WW domain-containing oxidoreductase	ENSMUSG00000004637	MP:0005006	abnormal osteoblast physiology	30	BXD	BxD48	8	117726639	118036472	309833	gain	0.633722	extra copy (B6)
MGI:1931237	Wwox	WW domain-containing oxidoreductase	ENSMUSG00000004637	MP:0005150	cachexia	30	BXD	BxD48	8	117726639	118036472	309833	gain	0.633722	extra copy (B6)
MGI:1931237	Wwox	WW domain-containing oxidoreductase	ENSMUSG00000004637	MP:0005179	decreased circulating cholesterol level	30	BXD	BxD48	8	117726639	118036472	309833	gain	0.633722	extra copy (B6)
MGI:1931237	Wwox	WW domain-containing oxidoreductase	ENSMUSG00000004637	MP:0005344	increased circulating bilirubin level	30	BXD	BxD48	8	117726639	118036472	309833	gain	0.633722	extra copy (B6)
MGI:1931237	Wwox	WW domain-containing oxidoreductase	ENSMUSG00000004637	MP:0005419	hypoalbuminemia	30	BXD	BxD48	8	117726639	118036472	309833	gain	0.633722	extra copy (B6)
MGI:1931237	Wwox	WW domain-containing oxidoreductase	ENSMUSG00000004637	MP:0005508	abnormal skeleton morphology	30	BXD	BxD48	8	117726639	118036472	309833	gain	0.633722	extra copy (B6)
MGI:1931237	Wwox	WW domain-containing oxidoreductase	ENSMUSG00000004637	MP:0005536	Leydig cell hypoplasia	30	BXD	BxD48	8	117726639	118036472	309833	gain	0.633722	extra copy (B6)
MGI:1931237	Wwox	WW domain-containing oxidoreductase	ENSMUSG00000004637	MP:0005560	decreased circulating glucose level	30	BXD	BxD48	8	117726639	118036472	309833	gain	0.633722	extra copy (B6)
MGI:1931237	Wwox	WW domain-containing oxidoreductase	ENSMUSG00000004637	MP:0005565	increased blood urea nitrogen level	30	BXD	BxD48	8	117726639	118036472	309833	gain	0.633722	extra copy (B6)
MGI:1931237	Wwox	WW domain-containing oxidoreductase	ENSMUSG00000004637	MP:0005567	decreased circulating total protein level	30	BXD	BxD48	8	117726639	118036472	309833	gain	0.633722	extra copy (B6)
MGI:1931237	Wwox	WW domain-containing oxidoreductase	ENSMUSG00000004637	MP:0005627	increased circulating potassium level	30	BXD	BxD48	8	117726639	118036472	309833	gain	0.633722	extra copy (B6)
MGI:1931237	Wwox	WW domain-containing oxidoreductase	ENSMUSG00000004637	MP:0005632	decreased circulating aspartate transaminase level	30	BXD	BxD48	8	117726639	118036472	309833	gain	0.633722	extra copy (B6)
MGI:1931237	Wwox	WW domain-containing oxidoreductase	ENSMUSG00000004637	MP:0005634	decreased circulating sodium level	30	BXD	BxD48	8	117726639	118036472	309833	gain	0.633722	extra copy (B6)
MGI:1931237	Wwox	WW domain-containing oxidoreductase	ENSMUSG00000004637	MP:0005646	abnormal pituitary gland physiology	30	BXD	BxD48	8	117726639	118036472	309833	gain	0.633722	extra copy (B6)
MGI:1931237	Wwox	WW domain-containing oxidoreductase	ENSMUSG00000004637	MP:0008014	increased lung tumor incidence	30	BXD	BxD48	8	117726639	118036472	309833	gain	0.633722	extra copy (B6)
MGI:1931237	Wwox	WW domain-containing oxidoreductase	ENSMUSG00000004637	MP:0008395	abnormal osteoblast differentiation	30	BXD	BxD48	8	117726639	118036472	309833	gain	0.633722	extra copy (B6)
MGI:1931237	Wwox	WW domain-containing oxidoreductase	ENSMUSG00000004637	MP:0008770	decreased survivor rate	30	BXD	BxD48	8	117726639	118036472	309833	gain	0.633722	extra copy (B6)
MGI:1931237	Wwox	WW domain-containing oxidoreductase	ENSMUSG00000004637	MP:0008821	increased blood uric acid level	30	BXD	BxD48	8	117726639	118036472	309833	gain	0.633722	extra copy (B6)
MGI:1931237	Wwox	WW domain-containing oxidoreductase	ENSMUSG00000004637	MP:0009088	thin uterine horn	30	BXD	BxD48	8	117726639	118036472	309833	gain	0.633722	extra copy (B6)
MGI:1931237	Wwox	WW domain-containing oxidoreductase	ENSMUSG00000004637	MP:0009346	decreased trabecular bone thickness	30	BXD	BxD48	8	117726639	118036472	309833	gain	0.633722	extra copy (B6)
MGI:1931237	Wwox	WW domain-containing oxidoreductase	ENSMUSG00000004637	MP:0009362	abnormal primary ovarian follicle morphology	30	BXD	BxD48	8	117726639	118036472	309833	gain	0.633722	extra copy (B6)
MGI:1931237	Wwox	WW domain-containing oxidoreductase	ENSMUSG00000004637	MP:0009370	decreased thecal cell number	30	BXD	BxD48	8	117726639	118036472	309833	gain	0.633722	extra copy (B6)
MGI:1931237	Wwox	WW domain-containing oxidoreductase	ENSMUSG00000004637	MP:0010869	decreased bone trabecula number	30	BXD	BxD48	8	117726639	118036472	309833	gain	0.633722	extra copy (B6)
MGI:1931237	Wwox	WW domain-containing oxidoreductase	ENSMUSG00000004637	MP:0010879	decreased trabecular bone volume	30	BXD	BxD48	8	117726639	118036472	309833	gain	0.633722	extra copy (B6)
MGI:1931237	Wwox	WW domain-containing oxidoreductase	ENSMUSG00000004637	MP:0011085	complete postnatal lethality	30	BXD	BxD48	8	117726639	118036472	309833	gain	0.633722	extra copy (B6)
MGI:2135608	Pard3	par-3 (partitioning defective 3) homolog (C. elegans)	ENSMUSG00000025812	MP:0000267	abnormal heart development	32	BXD	BxD29	8	129954972	129998845	43873	loss	-1.75766	homozygous deletion (DBA)
MGI:2135608	Pard3	par-3 (partitioning defective 3) homolog (C. elegans)	ENSMUSG00000025812	MP:0000279	ventricular hypoplasia	32	BXD	BxD29	8	129954972	129998845	43873	loss	-1.75766	homozygous deletion (DBA)
MGI:2135608	Pard3	par-3 (partitioning defective 3) homolog (C. elegans)	ENSMUSG00000025812	MP:0000592	short tail	32	BXD	BxD29	8	129954972	129998845	43873	loss	-1.75766	homozygous deletion (DBA)
MGI:2135608	Pard3	par-3 (partitioning defective 3) homolog (C. elegans)	ENSMUSG00000025812	MP:0000934	abnormal telencephalon development	32	BXD	BxD29	8	129954972	129998845	43873	loss	-1.75766	homozygous deletion (DBA)
MGI:2135608	Pard3	par-3 (partitioning defective 3) homolog (C. elegans)	ENSMUSG00000025812	MP:0001785	edema	32	BXD	BxD29	8	129954972	129998845	43873	loss	-1.75766	homozygous deletion (DBA)
MGI:2135608	Pard3	par-3 (partitioning defective 3) homolog (C. elegans)	ENSMUSG00000025812	MP:0003984	embryonic growth retardation	32	BXD	BxD29	8	129954972	129998845	43873	loss	-1.75766	homozygous deletion (DBA)
MGI:2135608	Pard3	par-3 (partitioning defective 3) homolog (C. elegans)	ENSMUSG00000025812	MP:0004055	atrium hypoplasia	32	BXD	BxD29	8	129954972	129998845	43873	loss	-1.75766	homozygous deletion (DBA)
MGI:2135608	Pard3	par-3 (partitioning defective 3) homolog (C. elegans)	ENSMUSG00000025812	MP:0008725	enlarged heart atrium	32	BXD	BxD29	8	129954972	129998845	43873	loss	-1.75766	homozygous deletion (DBA)
MGI:2135608	Pard3	par-3 (partitioning defective 3) homolog (C. elegans)	ENSMUSG00000025812	MP:0011098	complete embryonic lethality during organogenesis	32	BXD	BxD29	8	129954972	129998845	43873	loss	-1.75766	homozygous deletion (DBA)
MGI:1917799	Tln2	talin 2	ENSMUSG00000052698	MP:0000729	abnormal myogenesis	35	LXS	LXS97m	9	67245409	67302394	56985	loss	-0.761875	heterozygous deletion (ILS)
MGI:1917799	Tln2	talin 2	ENSMUSG00000052698	MP:0000759	abnormal skeletal muscle morphology	35	LXS	LXS97m	9	67245409	67302394	56985	loss	-0.761875	heterozygous deletion (ILS)
MGI:1917799	Tln2	talin 2	ENSMUSG00000052698	MP:0001504	abnormal posture	35	LXS	LXS97m	9	67245409	67302394	56985	loss	-0.761875	heterozygous deletion (ILS)
MGI:1917799	Tln2	talin 2	ENSMUSG00000052698	MP:0002108	abnormal muscle morphology	35	LXS	LXS97m	9	67245409	67302394	56985	loss	-0.761875	heterozygous deletion (ILS)
MGI:1917799	Tln2	talin 2	ENSMUSG00000052698	MP:0002169	no abnormal phenotype detected	35	LXS	LXS97m	9	67245409	67302394	56985	loss	-0.761875	heterozygous deletion (ILS)
MGI:1917799	Tln2	talin 2	ENSMUSG00000052698	MP:0003939	abnormal myotome morphology	35	LXS	LXS97m	9	67245409	67302394	56985	loss	-0.761875	heterozygous deletion (ILS)
MGI:1917799	Tln2	talin 2	ENSMUSG00000052698	MP:0004090	abnormal sarcomere morphology	35	LXS	LXS97m	9	67245409	67302394	56985	loss	-0.761875	heterozygous deletion (ILS)
MGI:1917799	Tln2	talin 2	ENSMUSG00000052698	MP:0009403	increased variability of skeletal muscle fiber size	35	LXS	LXS97m	9	67245409	67302394	56985	loss	-0.761875	heterozygous deletion (ILS)
MGI:1917799	Tln2	talin 2	ENSMUSG00000052698	MP:0009404	centrally nucleated skeletal muscle fibers	35	LXS	LXS97m	9	67245409	67302394	56985	loss	-0.761875	heterozygous deletion (ILS)
MGI:1917799	Tln2	talin 2	ENSMUSG00000052698	MP:0011087	complete neonatal lethality	35	LXS	LXS97m	9	67245409	67302394	56985	loss	-0.761875	heterozygous deletion (ILS)
MGI:97441	Oprm1	opioid receptor, mu 1	ENSMUSG00000000766	MP:0000188	abnormal circulating glucose level	38	BXD	BXD9	10	3361203	3392205	31002	loss	-1.50122	homozygous deletion (B6)
MGI:97441	Oprm1	opioid receptor, mu 1	ENSMUSG00000000766	MP:0001260	increased body weight	38	BXD	BXD9	10	3361203	3392205	31002	loss	-1.50122	homozygous deletion (B6)
MGI:97441	Oprm1	opioid receptor, mu 1	ENSMUSG00000000766	MP:0001380	reduced male mating frequency	38	BXD	BXD9	10	3361203	3392205	31002	loss	-1.50122	homozygous deletion (B6)
MGI:97441	Oprm1	opioid receptor, mu 1	ENSMUSG00000000766	MP:0001402	hypoactivity	38	BXD	BXD9	10	3361203	3392205	31002	loss	-1.50122	homozygous deletion (B6)
MGI:97441	Oprm1	opioid receptor, mu 1	ENSMUSG00000000766	MP:0001463	abnormal spatial learning	38	BXD	BXD9	10	3361203	3392205	31002	loss	-1.50122	homozygous deletion (B6)
MGI:97441	Oprm1	opioid receptor, mu 1	ENSMUSG00000000766	MP:0001473	reduced long term potentiation	38	BXD	BXD9	10	3361203	3392205	31002	loss	-1.50122	homozygous deletion (B6)
MGI:97441	Oprm1	opioid receptor, mu 1	ENSMUSG00000000766	MP:0001922	reduced male fertility	38	BXD	BXD9	10	3361203	3392205	31002	loss	-1.50122	homozygous deletion (B6)
MGI:97441	Oprm1	opioid receptor, mu 1	ENSMUSG00000000766	MP:0001935	decreased litter size	38	BXD	BXD9	10	3361203	3392205	31002	loss	-1.50122	homozygous deletion (B6)
MGI:97441	Oprm1	opioid receptor, mu 1	ENSMUSG00000000766	MP:0001968	abnormal touch/ nociception	38	BXD	BXD9	10	3361203	3392205	31002	loss	-1.50122	homozygous deletion (B6)
MGI:97441	Oprm1	opioid receptor, mu 1	ENSMUSG00000000766	MP:0001970	abnormal pain threshold	38	BXD	BXD9	10	3361203	3392205	31002	loss	-1.50122	homozygous deletion (B6)
MGI:97441	Oprm1	opioid receptor, mu 1	ENSMUSG00000000766	MP:0001973	increased thermal nociceptive threshold	38	BXD	BXD9	10	3361203	3392205	31002	loss	-1.50122	homozygous deletion (B6)
MGI:97441	Oprm1	opioid receptor, mu 1	ENSMUSG00000000766	MP:0001981	increased chemically-elicited antinociception	38	BXD	BXD9	10	3361203	3392205	31002	loss	-1.50122	homozygous deletion (B6)
MGI:97441	Oprm1	opioid receptor, mu 1	ENSMUSG00000000766	MP:0001982	decreased chemically-elicited antinociception	38	BXD	BXD9	10	3361203	3392205	31002	loss	-1.50122	homozygous deletion (B6)
MGI:97441	Oprm1	opioid receptor, mu 1	ENSMUSG00000000766	MP:0002079	increased circulating insulin level	38	BXD	BXD9	10	3361203	3392205	31002	loss	-1.50122	homozygous deletion (B6)
MGI:97441	Oprm1	opioid receptor, mu 1	ENSMUSG00000000766	MP:0002169	no abnormal phenotype detected	38	BXD	BXD9	10	3361203	3392205	31002	loss	-1.50122	homozygous deletion (B6)
MGI:97441	Oprm1	opioid receptor, mu 1	ENSMUSG00000000766	MP:0002574	increased vertical activity	38	BXD	BXD9	10	3361203	3392205	31002	loss	-1.50122	homozygous deletion (B6)
MGI:97441	Oprm1	opioid receptor, mu 1	ENSMUSG00000000766	MP:0002578	impaired ability to fire action potentials	38	BXD	BXD9	10	3361203	3392205	31002	loss	-1.50122	homozygous deletion (B6)
MGI:97441	Oprm1	opioid receptor, mu 1	ENSMUSG00000000766	MP:0002675	asthenozoospermia	38	BXD	BXD9	10	3361203	3392205	31002	loss	-1.50122	homozygous deletion (B6)
MGI:97441	Oprm1	opioid receptor, mu 1	ENSMUSG00000000766	MP:0002687	oligozoospermia	38	BXD	BXD9	10	3361203	3392205	31002	loss	-1.50122	homozygous deletion (B6)
MGI:97441	Oprm1	opioid receptor, mu 1	ENSMUSG00000000766	MP:0002803	abnormal operant conditional behavior	38	BXD	BXD9	10	3361203	3392205	31002	loss	-1.50122	homozygous deletion (B6)
MGI:97441	Oprm1	opioid receptor, mu 1	ENSMUSG00000000766	MP:0002912	abnormal excitatory postsynaptic potential	38	BXD	BXD9	10	3361203	3392205	31002	loss	-1.50122	homozygous deletion (B6)
MGI:97441	Oprm1	opioid receptor, mu 1	ENSMUSG00000000766	MP:0003058	increased insulin secretion	38	BXD	BXD9	10	3361203	3392205	31002	loss	-1.50122	homozygous deletion (B6)
MGI:97441	Oprm1	opioid receptor, mu 1	ENSMUSG00000000766	MP:0003063	increased coping response	38	BXD	BXD9	10	3361203	3392205	31002	loss	-1.50122	homozygous deletion (B6)
MGI:97441	Oprm1	opioid receptor, mu 1	ENSMUSG00000000766	MP:0003135	increased erythroid progenitor cell number	38	BXD	BXD9	10	3361203	3392205	31002	loss	-1.50122	homozygous deletion (B6)
MGI:97441	Oprm1	opioid receptor, mu 1	ENSMUSG00000000766	MP:0003633	abnormal nervous system physiology	38	BXD	BXD9	10	3361203	3392205	31002	loss	-1.50122	homozygous deletion (B6)
MGI:97441	Oprm1	opioid receptor, mu 1	ENSMUSG00000000766	MP:0003959	abnormal lean body mass	38	BXD	BXD9	10	3361203	3392205	31002	loss	-1.50122	homozygous deletion (B6)
MGI:97441	Oprm1	opioid receptor, mu 1	ENSMUSG00000000766	MP:0003998	decreased thermal nociceptive threshold	38	BXD	BXD9	10	3361203	3392205	31002	loss	-1.50122	homozygous deletion (B6)
MGI:97441	Oprm1	opioid receptor, mu 1	ENSMUSG00000000766	MP:0005292	improved glucose tolerance	38	BXD	BXD9	10	3361203	3392205	31002	loss	-1.50122	homozygous deletion (B6)
MGI:97441	Oprm1	opioid receptor, mu 1	ENSMUSG00000000766	MP:0005458	increased percent body fat	38	BXD	BXD9	10	3361203	3392205	31002	loss	-1.50122	homozygous deletion (B6)
MGI:97441	Oprm1	opioid receptor, mu 1	ENSMUSG00000000766	MP:0006001	abnormal intestinal transit time	38	BXD	BXD9	10	3361203	3392205	31002	loss	-1.50122	homozygous deletion (B6)
MGI:97441	Oprm1	opioid receptor, mu 1	ENSMUSG00000000766	MP:0006410	abnormal common myeloid progenitor cell morphology	38	BXD	BXD9	10	3361203	3392205	31002	loss	-1.50122	homozygous deletion (B6)
MGI:97441	Oprm1	opioid receptor, mu 1	ENSMUSG00000000766	MP:0008872	abnormal physiological response to xenobiotic	38	BXD	BXD9	10	3361203	3392205	31002	loss	-1.50122	homozygous deletion (B6)
MGI:97441	Oprm1	opioid receptor, mu 1	ENSMUSG00000000766	MP:0008874	decreased physiological sensitivity to xenobiotic	38	BXD	BXD9	10	3361203	3392205	31002	loss	-1.50122	homozygous deletion (B6)
MGI:97441	Oprm1	opioid receptor, mu 1	ENSMUSG00000000766	MP:0008911	induced hyperactivity	38	BXD	BXD9	10	3361203	3392205	31002	loss	-1.50122	homozygous deletion (B6)
MGI:97441	Oprm1	opioid receptor, mu 1	ENSMUSG00000000766	MP:0009108	increased pancreas weight	38	BXD	BXD9	10	3361203	3392205	31002	loss	-1.50122	homozygous deletion (B6)
MGI:97441	Oprm1	opioid receptor, mu 1	ENSMUSG00000000766	MP:0009171	enlarged pancreatic islets	38	BXD	BXD9	10	3361203	3392205	31002	loss	-1.50122	homozygous deletion (B6)
MGI:97441	Oprm1	opioid receptor, mu 1	ENSMUSG00000000766	MP:0009278	abnormal bone marrow cell physiology	38	BXD	BXD9	10	3361203	3392205	31002	loss	-1.50122	homozygous deletion (B6)
MGI:97441	Oprm1	opioid receptor, mu 1	ENSMUSG00000000766	MP:0009336	increased splenocyte proliferation	38	BXD	BXD9	10	3361203	3392205	31002	loss	-1.50122	homozygous deletion (B6)
MGI:97441	Oprm1	opioid receptor, mu 1	ENSMUSG00000000766	MP:0009712	impaired conditioned place preference behavior	38	BXD	BXD9	10	3361203	3392205	31002	loss	-1.50122	homozygous deletion (B6)
MGI:97441	Oprm1	opioid receptor, mu 1	ENSMUSG00000000766	MP:0009713	enhanced conditioned place preference behavior	38	BXD	BXD9	10	3361203	3392205	31002	loss	-1.50122	homozygous deletion (B6)
MGI:97441	Oprm1	opioid receptor, mu 1	ENSMUSG00000000766	MP:0009748	abnormal behavioral response to addictive substance	38	BXD	BXD9	10	3361203	3392205	31002	loss	-1.50122	homozygous deletion (B6)
MGI:97441	Oprm1	opioid receptor, mu 1	ENSMUSG00000000766	MP:0009749	enhanced behavioral response to addictive substance	38	BXD	BXD9	10	3361203	3392205	31002	loss	-1.50122	homozygous deletion (B6)
MGI:97441	Oprm1	opioid receptor, mu 1	ENSMUSG00000000766	MP:0009754	enhanced behavioral response to cocaine	38	BXD	BXD9	10	3361203	3392205	31002	loss	-1.50122	homozygous deletion (B6)
MGI:97441	Oprm1	opioid receptor, mu 1	ENSMUSG00000000766	MP:0009757	impaired behavioral response to morphine	38	BXD	BXD9	10	3361203	3392205	31002	loss	-1.50122	homozygous deletion (B6)
MGI:97441	Oprm1	opioid receptor, mu 1	ENSMUSG00000000766	MP:0009767	decreased sensitivity to xenobiotic induced morbidity/mortality	38	BXD	BXD9	10	3361203	3392205	31002	loss	-1.50122	homozygous deletion (B6)
MGI:97441	Oprm1	opioid receptor, mu 1	ENSMUSG00000000766	MP:0009776	decreased behavioral withdrawal response	38	BXD	BXD9	10	3361203	3392205	31002	loss	-1.50122	homozygous deletion (B6)
MGI:97441	Oprm1	opioid receptor, mu 1	ENSMUSG00000000766	MP:0009778	impaired behavioral response to anesthetic	38	BXD	BXD9	10	3361203	3392205	31002	loss	-1.50122	homozygous deletion (B6)
MGI:97441	Oprm1	opioid receptor, mu 1	ENSMUSG00000000766	MP:0009779	enhanced behavioral response to anesthetic	38	BXD	BXD9	10	3361203	3392205	31002	loss	-1.50122	homozygous deletion (B6)
MGI:97441	Oprm1	opioid receptor, mu 1	ENSMUSG00000000766	MP:0010024	increased total body fat amount	38	BXD	BXD9	10	3361203	3392205	31002	loss	-1.50122	homozygous deletion (B6)
MGI:1197527	Top3a	topoisomerase (DNA) III alpha	ENSMUSG00000002814	MP:0004966	abnormal inner cell mass proliferation	46	A.B6	C57BL.6J.Chr.11A.J.NaJ	11	60572894	60605135	32241	gain	0.693711	extra copy (A)
MGI:1197527	Top3a	topoisomerase (DNA) III alpha	ENSMUSG00000002814	MP:0011096	complete embryonic lethality before somite formation	46	A.B6	C57BL.6J.Chr.11A.J.NaJ	11	60572894	60605135	32241	gain	0.693711	extra copy (A)
MGI:98299	Shmt1	serine hydroxymethyltransferase 1 (soluble)	ENSMUSG00000020534	MP:0000609	abnormal liver physiology	46	A.B6	C57BL.6J.Chr.11A.J.NaJ	11	60572894	60605135	32241	gain	0.693711	extra copy (A)
MGI:98299	Shmt1	serine hydroxymethyltransferase 1 (soluble)	ENSMUSG00000020534	MP:0005311	abnormal circulating amino acid level	46	A.B6	C57BL.6J.Chr.11A.J.NaJ	11	60572894	60605135	32241	gain	0.693711	extra copy (A)
MGI:2135611	Immp2l	IMP2 inner mitochondrial membrane peptidase-like (S. cerevisiae)	ENSMUSG00000056899	MP:0001125	abnormal oocyte morphology	47	BXD	BxD14	12	41874136	41906669	32533	loss	-1.51522	homozygous deletion (B6)
MGI:2135611	Immp2l	IMP2 inner mitochondrial membrane peptidase-like (S. cerevisiae)	ENSMUSG00000056899	MP:0001126	abnormal ovary morphology	47	BXD	BxD14	12	41874136	41906669	32533	loss	-1.51522	homozygous deletion (B6)
MGI:2135611	Immp2l	IMP2 inner mitochondrial membrane peptidase-like (S. cerevisiae)	ENSMUSG00000056899	MP:0001129	impaired ovarian folliculogenesis	47	BXD	BxD14	12	41874136	41906669	32533	loss	-1.51522	homozygous deletion (B6)
MGI:2135611	Immp2l	IMP2 inner mitochondrial membrane peptidase-like (S. cerevisiae)	ENSMUSG00000056899	MP:0001131	abnormal ovarian follicle morphology	47	BXD	BxD14	12	41874136	41906669	32533	loss	-1.51522	homozygous deletion (B6)
MGI:2135611	Immp2l	IMP2 inner mitochondrial membrane peptidase-like (S. cerevisiae)	ENSMUSG00000056899	MP:0001132	absent mature ovarian follicles	47	BXD	BxD14	12	41874136	41906669	32533	loss	-1.51522	homozygous deletion (B6)
MGI:2135611	Immp2l	IMP2 inner mitochondrial membrane peptidase-like (S. cerevisiae)	ENSMUSG00000056899	MP:0001156	abnormal spermatogenesis	47	BXD	BxD14	12	41874136	41906669	32533	loss	-1.51522	homozygous deletion (B6)
MGI:2135611	Immp2l	IMP2 inner mitochondrial membrane peptidase-like (S. cerevisiae)	ENSMUSG00000056899	MP:0001262	decreased body weight	47	BXD	BxD14	12	41874136	41906669	32533	loss	-1.51522	homozygous deletion (B6)
MGI:2135611	Immp2l	IMP2 inner mitochondrial membrane peptidase-like (S. cerevisiae)	ENSMUSG00000056899	MP:0001379	abnormal penile erection function	47	BXD	BxD14	12	41874136	41906669	32533	loss	-1.51522	homozygous deletion (B6)
MGI:2135611	Immp2l	IMP2 inner mitochondrial membrane peptidase-like (S. cerevisiae)	ENSMUSG00000056899	MP:0001921	reduced fertility	47	BXD	BxD14	12	41874136	41906669	32533	loss	-1.51522	homozygous deletion (B6)
MGI:2135611	Immp2l	IMP2 inner mitochondrial membrane peptidase-like (S. cerevisiae)	ENSMUSG00000056899	MP:0001925	male infertility	47	BXD	BxD14	12	41874136	41906669	32533	loss	-1.51522	homozygous deletion (B6)
MGI:2135611	Immp2l	IMP2 inner mitochondrial membrane peptidase-like (S. cerevisiae)	ENSMUSG00000056899	MP:0002687	oligozoospermia	47	BXD	BxD14	12	41874136	41906669	32533	loss	-1.51522	homozygous deletion (B6)
MGI:2135611	Immp2l	IMP2 inner mitochondrial membrane peptidase-like (S. cerevisiae)	ENSMUSG00000056899	MP:0005431	decreased oocyte cell number	47	BXD	BxD14	12	41874136	41906669	32533	loss	-1.51522	homozygous deletion (B6)
MGI:2135611	Immp2l	IMP2 inner mitochondrial membrane peptidase-like (S. cerevisiae)	ENSMUSG00000056899	MP:0010954	abnormal cellular respiration	47	BXD	BxD14	12	41874136	41906669	32533	loss	-1.51522	homozygous deletion (B6)
MGI:2135611	Immp2l	IMP2 inner mitochondrial membrane peptidase-like (S. cerevisiae)	ENSMUSG00000056899	MP:0010955	abnormal respiratory electron transport chain	47	BXD	BxD14	12	41874136	41906669	32533	loss	-1.51522	homozygous deletion (B6)
MGI:2441849	Lpp	LIM domain containing preferred translocation partner in lipoma	ENSMUSG00000033306	MP:0000313	abnormal cell death	68	LXS	LXS48m	16	24576010	24643722	67712	loss	-1.8884	homozygous deletion (ISS)
MGI:2441849	Lpp	LIM domain containing preferred translocation partner in lipoma	ENSMUSG00000033306	MP:0001792	impaired wound healing	68	LXS	LXS48m	16	24576010	24643722	67712	loss	-1.8884	homozygous deletion (ISS)
MGI:2441849	Lpp	LIM domain containing preferred translocation partner in lipoma	ENSMUSG00000033306	MP:0001923	reduced female fertility	68	LXS	LXS48m	16	24576010	24643722	67712	loss	-1.8884	homozygous deletion (ISS)
MGI:2441849	Lpp	LIM domain containing preferred translocation partner in lipoma	ENSMUSG00000033306	MP:0011090	partial perinatal lethality	68	LXS	LXS48m	16	24576010	24643722	67712	loss	-1.8884	homozygous deletion (ISS)
MGI:105052	Il13ra1	interleukin 13 receptor, alpha 1	ENSMUSG00000017057	MP:0002335	decreased airway responsiveness	75	BXD	BxD14	X	33572345	33681299	108954	loss	-0.864237	homozygous deletion (B6)
MGI:105052	Il13ra1	interleukin 13 receptor, alpha 1	ENSMUSG00000017057	MP:0002492	decreased IgE level	75	BXD	BxD14	X	33572345	33681299	108954	loss	-0.864237	homozygous deletion (B6)
MGI:105052	Il13ra1	interleukin 13 receptor, alpha 1	ENSMUSG00000017057	MP:0002495	increased IgA level	75	BXD	BxD14	X	33572345	33681299	108954	loss	-0.864237	homozygous deletion (B6)
MGI:105052	Il13ra1	interleukin 13 receptor, alpha 1	ENSMUSG00000017057	MP:0003957	abnormal nitric oxide homeostasis	75	BXD	BxD14	X	33572345	33681299	108954	loss	-0.864237	homozygous deletion (B6)
MGI:105052	Il13ra1	interleukin 13 receptor, alpha 1	ENSMUSG00000017057	MP:0005011	increased eosinophil cell number	75	BXD	BxD14	X	33572345	33681299	108954	loss	-0.864237	homozygous deletion (B6)
MGI:105052	Il13ra1	interleukin 13 receptor, alpha 1	ENSMUSG00000017057	MP:0005025	abnormal response to infection	75	BXD	BxD14	X	33572345	33681299	108954	loss	-0.864237	homozygous deletion (B6)
MGI:105052	Il13ra1	interleukin 13 receptor, alpha 1	ENSMUSG00000017057	MP:0005026	decreased susceptibility to parasitic infection	75	BXD	BxD14	X	33572345	33681299	108954	loss	-0.864237	homozygous deletion (B6)
MGI:105052	Il13ra1	interleukin 13 receptor, alpha 1	ENSMUSG00000017057	MP:0005466	abnormal T-helper 2 physiology	75	BXD	BxD14	X	33572345	33681299	108954	loss	-0.864237	homozygous deletion (B6)
MGI:105052	Il13ra1	interleukin 13 receptor, alpha 1	ENSMUSG00000017057	MP:0008074	increased CD4-positive T cell number	75	BXD	BxD14	X	33572345	33681299	108954	loss	-0.864237	homozygous deletion (B6)
MGI:105052	Il13ra1	interleukin 13 receptor, alpha 1	ENSMUSG00000017057	MP:0008090	increased T-helper 2 cell number	75	BXD	BxD14	X	33572345	33681299	108954	loss	-0.864237	homozygous deletion (B6)
MGI:105052	Il13ra1	interleukin 13 receptor, alpha 1	ENSMUSG00000017057	MP:0008499	increased IgG1 level	75	BXD	BxD14	X	33572345	33681299	108954	loss	-0.864237	homozygous deletion (B6)
MGI:105052	Il13ra1	interleukin 13 receptor, alpha 1	ENSMUSG00000017057	MP:0008502	increased IgG3 level	75	BXD	BxD14	X	33572345	33681299	108954	loss	-0.864237	homozygous deletion (B6)
MGI:105052	Il13ra1	interleukin 13 receptor, alpha 1	ENSMUSG00000017057	MP:0008626	increased circulating interleukin-5 level	75	BXD	BxD14	X	33572345	33681299	108954	loss	-0.864237	homozygous deletion (B6)
MGI:1097157	Ppef1	protein phosphatase with EF hand calcium-binding domain 1	ENSMUSG00000062168	MP:0002169	no abnormal phenotype detected	76	BXD	BxD23.TyJ	X	157085083	157206078	120995	gain	0.658577	extra copy (B6)
MGI:1336189	Rs1	retinoschisis (X-linked, juvenile) 1 (human)	ENSMUSG00000031293	MP:0001004	abnormal retinal photoreceptor morphology	76	BXD	BxD23.TyJ	X	157085083	157206078	120995	gain	0.658577	extra copy (B6)
MGI:1336189	Rs1	retinoschisis (X-linked, juvenile) 1 (human)	ENSMUSG00000031293	MP:0001325	abnormal retina morphology	76	BXD	BxD23.TyJ	X	157085083	157206078	120995	gain	0.658577	extra copy (B6)
MGI:1336189	Rs1	retinoschisis (X-linked, juvenile) 1 (human)	ENSMUSG00000031293	MP:0001328	disorganized retinal layers	76	BXD	BxD23.TyJ	X	157085083	157206078	120995	gain	0.658577	extra copy (B6)
MGI:1336189	Rs1	retinoschisis (X-linked, juvenile) 1 (human)	ENSMUSG00000031293	MP:0002864	abnormal ocular fundus morphology	76	BXD	BxD23.TyJ	X	157085083	157206078	120995	gain	0.658577	extra copy (B6)
MGI:1336189	Rs1	retinoschisis (X-linked, juvenile) 1 (human)	ENSMUSG00000031293	MP:0003728	abnormal retinal photoreceptor layer	76	BXD	BxD23.TyJ	X	157085083	157206078	120995	gain	0.658577	extra copy (B6)
MGI:1336189	Rs1	retinoschisis (X-linked, juvenile) 1 (human)	ENSMUSG00000031293	MP:0003729	abnormal photoreceptor outer segment morphology	76	BXD	BxD23.TyJ	X	157085083	157206078	120995	gain	0.658577	extra copy (B6)
MGI:1336189	Rs1	retinoschisis (X-linked, juvenile) 1 (human)	ENSMUSG00000031293	MP:0003730	abnormal photoreceptor inner segment morphology	76	BXD	BxD23.TyJ	X	157085083	157206078	120995	gain	0.658577	extra copy (B6)
MGI:1336189	Rs1	retinoschisis (X-linked, juvenile) 1 (human)	ENSMUSG00000031293	MP:0003731	abnormal retinal outer nuclear layer morphology	76	BXD	BxD23.TyJ	X	157085083	157206078	120995	gain	0.658577	extra copy (B6)
MGI:1336189	Rs1	retinoschisis (X-linked, juvenile) 1 (human)	ENSMUSG00000031293	MP:0003732	abnormal retinal outer plexiform layer morphology	76	BXD	BxD23.TyJ	X	157085083	157206078	120995	gain	0.658577	extra copy (B6)
MGI:1336189	Rs1	retinoschisis (X-linked, juvenile) 1 (human)	ENSMUSG00000031293	MP:0003733	abnormal retinal inner nuclear layer morphology	76	BXD	BxD23.TyJ	X	157085083	157206078	120995	gain	0.658577	extra copy (B6)
MGI:1336189	Rs1	retinoschisis (X-linked, juvenile) 1 (human)	ENSMUSG00000031293	MP:0004022	abnormal cone electrophysiology	76	BXD	BxD23.TyJ	X	157085083	157206078	120995	gain	0.658577	extra copy (B6)
MGI:1336189	Rs1	retinoschisis (X-linked, juvenile) 1 (human)	ENSMUSG00000031293	MP:0005201	abnormal retinal pigment epithelium morphology	76	BXD	BxD23.TyJ	X	157085083	157206078	120995	gain	0.658577	extra copy (B6)
MGI:1336189	Rs1	retinoschisis (X-linked, juvenile) 1 (human)	ENSMUSG00000031293	MP:0005240	abnormal amacrine cell morphology	76	BXD	BxD23.TyJ	X	157085083	157206078	120995	gain	0.658577	extra copy (B6)
MGI:1336189	Rs1	retinoschisis (X-linked, juvenile) 1 (human)	ENSMUSG00000031293	MP:0005551	abnormal eye electrophysiology	76	BXD	BxD23.TyJ	X	157085083	157206078	120995	gain	0.658577	extra copy (B6)
MGI:1336189	Rs1	retinoschisis (X-linked, juvenile) 1 (human)	ENSMUSG00000031293	MP:0006069	abnormal retinal neuronal layer morphology	76	BXD	BxD23.TyJ	X	157085083	157206078	120995	gain	0.658577	extra copy (B6)
MGI:1336189	Rs1	retinoschisis (X-linked, juvenile) 1 (human)	ENSMUSG00000031293	MP:0008446	decreased retinal cone cell number	76	BXD	BxD23.TyJ	X	157085083	157206078	120995	gain	0.658577	extra copy (B6)
MGI:1336189	Rs1	retinoschisis (X-linked, juvenile) 1 (human)	ENSMUSG00000031293	MP:0008512	disorganized retinal inner nuclear layer	76	BXD	BxD23.TyJ	X	157085083	157206078	120995	gain	0.658577	extra copy (B6)
MGI:1336189	Rs1	retinoschisis (X-linked, juvenile) 1 (human)	ENSMUSG00000031293	MP:0008516	disorganized retinal outer nuclear layer	76	BXD	BxD23.TyJ	X	157085083	157206078	120995	gain	0.658577	extra copy (B6)
MGI:1336189	Rs1	retinoschisis (X-linked, juvenile) 1 (human)	ENSMUSG00000031293	MP:0008585	absent photoreceptor outer segment	76	BXD	BxD23.TyJ	X	157085083	157206078	120995	gain	0.658577	extra copy (B6)
MGI:1336189	Rs1	retinoschisis (X-linked, juvenile) 1 (human)	ENSMUSG00000031293	OMIM: 312700	Retinoschisis 1, X-Linked, Juvenile; RS1	76	BXD	BxD23.TyJ	X	157085083	157206078	120995	gain	0.658577	extra copy (B6)

## Sheet: Sheet1
Row Labels	Count of Panel
A.B6	4
AXB	6
BXD	35
LXS	15
MSM.B6	16
Grand Total	76
