# Supplementary material for: High-Resolution Maps of Mouse Reference Populations
Source: G3 (Bethesda). 2017 Aug 23;7(10):3427–34. doi: 10.1534/g3.117.300188 (PMC5633391; doi:10.1534/g3.117.300188)
Supplement: Supplementary file 5 [file 3427TableS2.xls]

## Sheet: Suppl. Tab 2
Table S2	Number of haplotype blocks (first founder / second founder / heterozygous) and the total number of recombinations.
Panel	Strain	Number of 1st founder blocks	Number of het blocks	Number of 2nd founder blocks	Number of recombinations = number of 1st + 2nd founder blocks + 1/2 * number of het blocks - number of chromosomes
AXB	AXB1	33	0	29	42
AXB	AXB2	36	0	34	50
AXB	AXB4	36	0	36	52
AXB	AXB5	33	0	38	51
AXB	AXB6	28	0	27	35
AXB	AXB8	39	0	40	59
AXB	AXB10	34	0	30	44
AXB	AXB12	46	0	47	73
AXB	AXB13	33	0	33	46
AXB	AXB15	29	0	32	41
AXB	AXB18	27	0	29	36
AXB	AXB23	34	0	34	48
AXB	AXB24	37	0	33	50
AXB	BXA1	41	0	37	58
AXB	BXA2	40	0	35	55
AXB	BXA4	34	0	32	46
AXB	BXA11	34	0	26	40
AXB	BXA12	33	0	32	45
AXB	BXA13	34	0	35	49
AXB	BXA14	36	0	35	51
AXB	BXA16	41	0	43	64
AXB	BXA17	52	0	52	84
AXB	BXA24	37	0	33	50
AXB	BXA25	48	0	38	66
AXB	BXA26	38	0	34	52
LXS	LXS3	30	0	32	42
LXS	LXS5	28	0	26	34
LXS	LXS7	34	1	39	53.5
LXS	LXS8	33	0	33	46
LXS	LXS9	24	1	29	33.5
LXS	LXS13	30	0	30	40
LXS	LXS14	38	0	36	54
LXS	LXS16	28	0	29	37
LXS	LXS19	39	0	33	52
LXS	LXS22	25	1	36	41.5
LXS	LXS23	32	0	31	43
LXS	LXS24	32	2	39	52
LXS	LXS25	29	1	27	36.5
LXS	LXS26	36	0	34	50
LXS	LXS28	32	2	32	45
LXS	LXS32	32	2	35	48
LXS	LXS34	35	0	37	52
LXS	LXS35	37	3	32	50.5
LXS	LXS36	39	3	38	58.5
LXS	LXS39	36	0	38	54
LXS	LXS41	39	2	34	54
LXS	LXS42	30	1	34	44.5
LXS	LXS43	33	0	33	46
LXS	LXS46	40	0	38	58
LXS	LXS48	36	2	37	54
LXS	LXS49	35	3	41	57.5
LXS	LXS50	33	1	32	45.5
LXS	LXS51	33	3	37	51.5
LXS	LXS52	39	1	38	57.5
LXS	LXS56	34	2	33	48
LXS	LXS60	33	0	30	43
LXS	LXS62	41	0	39	60
LXS	LXS64	37	2	38	56
LXS	LXS66	33	1	34	47.5
LXS	LXS70	29	0	32	41
LXS	LXS72	37	0	39	56
LXS	LXS73	27	2	28	36
LXS	LXS75	34	0	32	46
LXS	LXS76	40	0	39	59
LXS	LXS78	39	1	37	56.5
LXS	LXS80	36	2	32	49
LXS	LXS84	39	1	39	58.5
LXS	LXS86	38	2	35	54
LXS	LXS87	31	1	34	45.5
LXS	LXS89	31	0	33	44
LXS	LXS90	36	0	33	49
LXS	LXS92	41	0	38	59
LXS	LXS93	26	0	30	36
LXS	LXS94	35	0	40	55
LXS	LXS96	35	3	37	53.5
LXS	LXS97	31	1	35	46.5
LXS	LXS98	32	4	37	51
LXS	LXS99	37	1	39	56.5
LXS	LXS100	38	1	35	53.5
LXS	LXS101	34	0	38	52
LXS	LXS102	34	0	33	47
LXS	LXS103	31	2	34	46
LXS	LXS107	35	0	40	55
LXS	LXS110	36	2	35	52
LXS	LXS112	32	0	31	43
LXS	LXS114	42	2	39	62
LXS	LXS115	34	1	35	49.5
LXS	LXS122	35	1	36	51.5
LXS	LXS123	31	0	27	38
BXD	BXD1	35	0	36	51
BXD	BXD2	33	0	35	48
BXD	BXD5	38	0	38	56
BXD	BXD6	30	0	32	42
BXD	BXD8	33	0	31	44
BXD	BXD9	38	0	41	59
BXD	BXD11	30	0	29	39
BXD	BXD12	34	0	34	48
BXD	BXD13	32	0	31	43
BXD	BXD14	32	0	28	40
BXD	BXD15	42	0	40	62
BXD	BXD16	31	0	29	40
BXD	BXD18	30	0	33	43
BXD	BXD19	35	0	33	48
BXD	BXD20	30	0	29	39
BXD	BXD21	28	0	25	33
BXD	BXD22 Q08B4056	43	0	40	63
BXD	BXD23/TyJ	38	0	37	55
BXD	BXD24	30	0	33	43
BXD	BXD25	35	0	31	46
BXD	BXD27	40	0	39	59
BXD	BXD28	36	0	33	49
BXD	BXD29	32	0	28	40
BXD	BXD-30/Ty	35	0	33	48
BXD	BXD31	35	0	34	49
BXD	BXD32	20	0	32	32
BXD	BXD33	34	0	30	44
BXD	BXD34	34	0	34	48
BXD	BXD-35	32	2	33	46
BXD	BXD36/TyJ	31	1	32	43.5
BXD	BXD38 R08L4198	33	0	32	45
BXD	BXD39	29	0	30	39
BXD	BXD40	29	0	24	33
BXD	BXD42	32	1	35	47.5
BXD	BXD43	54	2	51	86
BXD	BXD44	44	0	46	70
BXD	BXD45	58	0	58	96
BXD	BXD47	67	47	56	126.5
BXD	BXD48	65	0	64	109
BXD	BXD49	62	2	55	98
BXD	BXD50	60	1	59	99.5
BXD	BXD51	51	0	47	78
BXD	BXD52	60	14	52	99
BXD	BXD53N1LL137772	47	5	30	59.5
BXD	BXD54	57	24	43	92
BXD	BXD55 R09A4199	63	1	62	105.5
BXD	BXD56 LL4440	70	1	68	118.5
BXD	BXD59	44	9	49	77.5
BXD	BXD60	50	0	49	79
BXD	BXD61	49	0	52	81
BXD	BXD62 L08L4284	54	0	55	89
BXD	BXD63	48	1	46	74.5
BXD	BXD64	45	6	51	79
BXD	BXD65	50	0	48	78
BXD	BXD66	59	0	55	94
BXD	BXD67	49	4	54	85
BXD	BXD68	49	0	44	73
BXD	BXD69	53	0	49	82
BXD	BXD70	52	0	52	84
BXD	BXD71	56	3	56	93.5
BXD	BXD73	51	0	52	83
BXD	BXD74	53	3	51	85.5
BXD	BXD75	58	0	56	94
BXD	BXD76	49	3	46	76.5
BXD	BXD77	52	0	56	88
BXD	BXD78	38	4	41	61
BXD	BXD79	49	16	54	91
BXD	BXD80	52	0	52	84
BXD	BXD81LL13333	49	1	49	78.5
BXD	BXD82	46	30	40	81
BXD	BXD83	53	0	51	84
BXD	BXD84	50	1	54	84.5
BXD	BXD85	54	1	49	83.5
BXD	BXD86	57	1	57	94.5
BXD	BXD87/RwwJ	58	2	55	94
BXD	BXD88N5LL13824	45	8	36	65
BXD	BXD89	52	1	51	83.5
BXD	BXD90	55	0	53	88
BXD	BXD91	48	9	50	82.5
BXD	BXD92	49	0	54	83
BXD	BXD93	54	9	53	91.5
BXD	BXD94	59	7	60	102.5
BXD	BXD95	61	3	59	101.5
BXD	BXD96	57	0	56	93
BXD	BXD97RwwJ	50	0	48	78
BXD	BXD98	66	0	69	115
BXD	BXD99	45	3	46	72.5
BXD	BXD100	62	3	61	104.5
BXD	BXD101	63	6	63	109
BXD	BXD102	56	7	59	98.5
BXD	BXD103MK88	51	0	50	81
