# Supplementary material for: High-Resolution Maps of Mouse Reference Populations
Source: G3 (Bethesda). 2017 Aug 23;7(10):3427–34. doi: 10.1534/g3.117.300188 (PMC5633391; doi:10.1534/g3.117.300188)
Supplement: Supplementary file 6 [file 3427TableS3.xlsx]

## Sheet: frequency of recombinations
Table S3	The list of all recombination intervals (and the frequency of recombination).
panel	chr	start.mm9	end.mm9	length.mm9	start	end	length	count	relcount	relative count
AXB	10	66730215	67348211	617997	67267467	67885463	617997	8	0.32	0.32
BXD	9	114377916	115433905	1055990	114468798	115524787	1055990	23	0.252747	0.239346
BXD	7	141367748	142031772	664025	134176065	134840089	664025	18	0.197802	0.197802
LXS	16	91062607	91471704	409098	91062362	91471459	409098	11	0.171875	0.171875
AXB	5	22349753	24085810	1736058	22843935	24579992	1736058	7	0.28	0.161285
AXB	3	155760254	156250828	490575	156097290	156587864	490575	4	0.16	0.16
AXB	4	148725723	148933031	207309	149351614	149558922	207309	4	0.16	0.16
AXB	10	120019633	120025352	5720	120582577	120588296	5720	4	0.16	0.16
AXB	13	107715613	108329330	613718	106925533	107539250	613718	4	0.16	0.16
BXD	10	121498880	122405637	906758	122061824	122968581	906758	14	0.153846	0.153846
BXD	19	58639693	58760691	120999	58565203	58686201	120999	14	0.153846	0.153846
BXD	13	54715399	54946285	230887	54614038	54844924	230887	14	0.153846	0.153846
BXD	11	63114485	64552416	1437932	63300983	64738914	1437932	20	0.21978	0.152845
BXD	7	25192420	26362930	1170511	24407401	25577911	1170511	16	0.175824	0.150211
BXD	2	158931866	159277409	345544	159106130	159451673	345544	13	0.142857	0.142857
LXS	4	153643717	154663657	1019941	154269608	155289548	1019941	9	0.140625	0.137876
BXD	5	139209618	139818451	608834	138733664	139342497	608834	12	0.131868	0.131868
BXD	18	85748050	85934473	186424	85578658	85765081	186424	12	0.131868	0.131868
BXD	8	98198482	98286282	87801	95674582	95762382	87801	12	0.131868	0.131868
LXS	13	112219879	113293149	1073271	111429671	112502941	1073271	9	0.140625	0.131025
BXD	17	69360349	70520416	1160068	69011009	70171076	1160068	13	0.142857	0.123145
BXD	17	85333319	86266796	933478	84933979	85867456	933478	11	0.120879	0.120879
BXD	18	68335373	68344750	9378	68175719	68185096	9378	11	0.120879	0.120879
BXD	2	35053517	35957195	903679	35197997	36101675	903679	11	0.120879	0.120879
BXD	2	167388897	168261798	872902	167563397	168436298	872902	11	0.120879	0.120879
BXD	6	36704943	37607958	903016	36754943	37657958	903016	11	0.120879	0.120879
BXD	2	170233415	170729276	495862	170407915	170903776	495862	11	0.120879	0.120879
BXD	14	118247912	118934754	686843	117848690	118535532	686843	11	0.120879	0.120879
AXB	5	119257657	119384570	126914	118807648	118934561	126914	3	0.12	0.12
AXB	2	161278835	161516665	237831	161453099	161690929	237831	3	0.12	0.12
AXB	5	45679421	45729525	50105	45288182	45338286	50105	3	0.12	0.12
AXB	9	114676439	114720319	43881	114767321	114811201	43881	3	0.12	0.12
AXB	11	109280149	110023547	743399	109418835	110162233	743399	3	0.12	0.12
AXB	1	72526453	72551138	24686	72479879	72504564	24686	3	0.12	0.12
AXB	13	106914590	106962709	48120	106124510	106172629	48120	3	0.12	0.12
AXB	5	147449822	147521153	71332	146638246	146709577	71332	3	0.12	0.12
AXB	4	33857330	34056894	199565	33770355	33969919	199565	3	0.12	0.12
AXB	7	31205554	31247461	41908	30420535	30462442	41908	3	0.12	0.12
AXB	4	104580858	105178309	597452	104908253	105505704	597452	3	0.12	0.12
AXB	18	68299522	68394021	94500	68139868	68234367	94500	3	0.12	0.12
AXB	10	115358904	115571077	212174	115921848	116134021	212174	3	0.12	0.12
AXB	18	49484185	49546324	62140	49324531	49386670	62140	3	0.12	0.12
AXB	8	105261895	105331576	69682	102737995	102807676	69682	3	0.12	0.12
AXB	14	100094115	100130870	36756	99694896	99731651	36756	3	0.12	0.12
AXB	1	25588284	25669735	81452	25531439	25612890	81452	3	0.12	0.12
AXB	17	69392719	69663633	270915	69043379	69314293	270915	3	0.12	0.12
AXB	3	146245339	146299565	54227	146582375	146636601	54227	3	0.12	0.12
LXS	17	68125380	69581669	1456290	67776040	69232329	1456290	11	0.171875	0.118023
BXD	3	50960940	52857203	1896264	51157018	53053281	1896264	20	0.21978	0.115902
BXD	18	15408258	16451999	1043742	15249749	16293490	1043742	11	0.120879	0.115813
BXD	13	51786792	52833952	1047161	51691423	52738583	1047161	11	0.120879	0.115435
AXB	5	130823944	132237205	1413262	130348074	131761335	1413262	4	0.16	0.113213
BXD	17	78930334	79316923	386590	78530994	78917583	386590	10	0.10989	0.10989
BXD	13	45649417	45996845	347429	45554048	45901476	347429	10	0.10989	0.10989
BXD	4	152788270	153308077	519808	153414161	153933968	519808	10	0.10989	0.10989
BXD	16	43995535	44227032	231498	43995422	44226919	231498	10	0.10989	0.10989
BXD	5	53257267	53282001	24735	52866028	52890762	24735	10	0.10989	0.10989
BXD	16	74889132	74899336	10205	74888887	74899091	10205	10	0.10989	0.10989
BXD	2	54910624	54944830	34207	55058213	55092419	34207	10	0.10989	0.10989
BXD	3	54694418	54746318	51901	54890496	54942396	51901	10	0.10989	0.10989
LXS	17	44001669	44017158	15490	43864720	43880209	15490	7	0.109375	0.109375
BXD	15	100462523	102123837	1661315	100632092	102293406	1661315	16	0.175824	0.105834
BXD	1	78483339	78929079	445741	78486764	78932504	445741	9	0.0989011	0.0989011
BXD	11	118385118	118836006	450889	118523804	118974692	450889	9	0.0989011	0.0989011
BXD	17	40017130	40624780	607651	39880185	40487831	607647	9	0.0989011	0.0989011
BXD	6	91416860	91743988	327129	91466866	91793994	327129	9	0.0989011	0.0989011
BXD	18	73257443	73635022	377580	73097789	73475368	377580	9	0.0989011	0.0989011
BXD	2	160991498	161516665	525168	161165762	161690929	525168	9	0.0989011	0.0989011
BXD	18	74583200	74646811	63612	74423546	74487157	63612	9	0.0989011	0.0989011
BXD	4	21609730	22306517	696788	21682583	22379370	696788	9	0.0989011	0.0989011
BXD	7	90893891	91043304	149414	83745381	83894794	149414	9	0.0989011	0.0989011
BXD	5	104486088	104515279	29192	104057069	104086260	29192	9	0.0989011	0.0989011
BXD	4	95657483	96563853	906371	95990792	96897162	906371	9	0.0989011	0.0989011
BXD	5	119257657	119384570	126914	118807648	118934561	126914	9	0.0989011	0.0989011
BXD	2	173086146	173282504	196359	173260645	173457003	196359	9	0.0989011	0.0989011
BXD	4	102523626	103307510	783885	102851021	103634905	783885	9	0.0989011	0.0989011
BXD	7	17663578	17720997	57420	17078229	17135648	57420	9	0.0989011	0.0989011
BXD	12	99208163	100767827	1559665	97969953	99529617	1559665	14	0.153846	0.0986405
BXD	3	117207225	118219207	1011983	117504307	118516289	1011983	9	0.0989011	0.09773
LXS	19	52759335	55357996	2598662	52684845	55283506	2598662	16	0.25	0.0962034
AXB	15	28251499	29502604	1251106	28321744	29572849	1251106	3	0.12	0.0959151
BXD	11	109280149	111022476	1742328	109418835	111161162	1742328	15	0.164835	0.0946063
LXS	13	45649417	46302438	653022	45554048	46207069	653022	6	0.09375	0.09375
LXS	11	109280149	110023547	743399	109418835	110162233	743399	6	0.09375	0.09375
LXS	7	146176071	146935076	759006	138984428	139749177	764750	6	0.09375	0.09375
AXB	10	42427607	43717116	1289510	42707801	43997310	1289510	3	0.12	0.0930586
BXD	18	82547161	84686236	2139076	82377769	84516844	2139076	18	0.197802	0.0924709
AXB	17	4709087	6019082	1309996	4709087	6019082	1309996	3	0.12	0.0916033
BXD	19	30902736	32123866	1221131	30828246	32049376	1221131	10	0.10989	0.0899904
BXD	13	118718868	120073696	1354829	117930061	119284889	1354829	11	0.120879	0.0892209
LXS	19	48646964	49704976	1058013	48572474	49630486	1058013	6	0.09375	0.0886095
BXD	13	42834309	44580488	1746180	42738940	44485119	1746180	14	0.153846	0.0881044
BXD	17	66710417	66770663	60247	66361077	66421323	60247	8	0.0879121	0.0879121
BXD	18	57409097	57419201	10105	57249443	57259547	10105	8	0.0879121	0.0879121
BXD	12	36732632	37416420	683789	36006045	36689833	683789	8	0.0879121	0.0879121
BXD	14	34039927	34560174	520248	33226741	33746988	520248	8	0.0879121	0.0879121
BXD	18	56192881	56246810	53930	56033227	56087156	53930	8	0.0879121	0.0879121
BXD	5	142138863	142545727	406865	141662909	142069773	406865	8	0.0879121	0.0879121
BXD	1	25588284	25669735	81452	25531439	25612890	81452	8	0.0879121	0.0879121
BXD	2	80025512	80168478	142967	80185355	80328321	142967	8	0.0879121	0.0879121
BXD	4	154247505	154288518	41014	154873396	154914409	41014	8	0.0879121	0.0879121
BXD	16	87738594	88033027	294434	87738349	88032782	294434	8	0.0879121	0.0879121
BXD	1	71767304	72549852	782549	71720730	72503278	782549	8	0.0879121	0.0879121
BXD	15	82874791	82931729	56939	83044361	83101299	56939	8	0.0879121	0.0879121
BXD	6	146755036	147609174	854139	146806514	147660652	854139	8	0.0879121	0.0879121
BXD	3	129185530	129200387	14858	129482612	129497469	14858	8	0.0879121	0.0879121
BXD	12	113773711	114388137	614427	112535500	113149926	614427	8	0.0879121	0.0879121
BXD	19	32789886	32817108	27223	32715396	32742618	27223	8	0.0879121	0.0879121
BXD	16	26422256	27062966	640711	26422170	27062880	640711	8	0.0879121	0.0879121
BXD	10	110402783	110510889	108107	110965727	111073833	108107	8	0.0879121	0.0879121
BXD	1	190870556	190960235	89680	189046677	189136356	89680	8	0.0879121	0.0879121
BXD	1	170082270	172465413	2383144	168152139	170535282	2383144	19	0.208791	0.0876117
AXB	18	82547161	83919389	1372229	82377769	83749997	1372229	3	0.12	0.087449
BXD	6	33026837	34438083	1411247	33076837	34488083	1411247	11	0.120879	0.0856541
BXD	19	27606069	30053910	2447842	27531579	29979420	2447842	19	0.208791	0.085296
LXS	3	152682145	156059260	3377116	153019181	156396296	3377116	18	0.28125	0.0832811
AXB	12	103865047	106303360	2438314	102626837	105065150	2438314	5	0.2	0.0820239
LXS	11	111845564	114517095	2671532	111984250	114655781	2671532	14	0.21875	0.0818819
AXB	5	50908607	52883319	1974713	50517368	52492080	1974713	4	0.16	0.0810244
AXB	1	172970026	172987566	17541	171039895	171057435	17541	2	0.08	0.08
AXB	15	31901839	32263325	361487	31972084	32333570	361487	2	0.08	0.08
AXB	16	66898485	67067125	168641	66898240	67066880	168641	2	0.08	0.08
AXB	16	77577448	77607291	29844	77577203	77607046	29844	2	0.08	0.08
AXB	17	55425357	55433685	8329	55286059	55294387	8329	2	0.08	0.08
AXB	4	131555158	132094952	539795	131999243	132539037	539795	2	0.08	0.08
AXB	7	127290665	127295265	4601	120147151	120151751	4601	2	0.08	0.08
AXB	15	25662349	25976896	314548	25732594	26047141	314548	2	0.08	0.08
AXB	15	34706202	34877149	170948	34776447	34947394	170948	2	0.08	0.08
AXB	19	56958212	57831412	873201	56883722	57756922	873201	2	0.08	0.08
AXB	3	143232984	143265200	32217	143570020	143602236	32217	2	0.08	0.08
AXB	3	155030455	155044646	14192	155367491	155381682	14192	2	0.08	0.08
AXB	9	120805381	120857717	52337	120896263	120948599	52337	2	0.08	0.08
AXB	1	32202098	32383955	181858	32145253	32327110	181858	2	0.08	0.08
AXB	10	74059353	74129043	69691	74596608	74666298	69691	2	0.08	0.08
AXB	11	72363540	72995537	631998	72550038	73182035	631998	2	0.08	0.08
AXB	13	35527629	35566711	39083	35435760	35474842	39083	2	0.08	0.08
AXB	13	56895385	56913149	17765	56794024	56811788	17765	2	0.08	0.08
AXB	13	94672583	94686170	13588	93902628	93916215	13588	2	0.08	0.08
AXB	17	51634998	51848322	213325	51495673	51708997	213325	2	0.08	0.08
AXB	17	67934703	68057188	122486	67585363	67707848	122486	2	0.08	0.08
AXB	17	84102541	84151799	49259	83703201	83752459	49259	2	0.08	0.08
AXB	19	26824824	26855288	30465	26750334	26780798	30465	2	0.08	0.08
AXB	19	32477894	32865993	388100	32403404	32791503	388100	2	0.08	0.08
AXB	2	25483901	25505074	21174	25628381	25649554	21174	2	0.08	0.08
AXB	2	59064472	59185776	121305	59226415	59347719	121305	2	0.08	0.08
AXB	4	125147630	125189858	42229	125470386	125512614	42229	2	0.08	0.08
AXB	4	149260805	149286671	25867	149886696	149912562	25867	2	0.08	0.08
AXB	5	28565862	28635671	69810	28239322	28309131	69810	2	0.08	0.08
AXB	8	110489071	110523305	34235	107965171	107999405	34235	2	0.08	0.08
AXB	9	111238430	111316026	77597	111335926	111413522	77597	2	0.08	0.08
AXB	12	36732632	36740051	7420	36006045	36013464	7420	2	0.08	0.08
AXB	12	110285229	110327669	42441	109047019	109089459	42441	2	0.08	0.08
AXB	16	12865959	13834476	968518	12865866	13834383	968518	2	0.08	0.08
AXB	19	38242987	38252609	9623	38168497	38178119	9623	2	0.08	0.08
AXB	5	125204680	125266383	61704	124724310	124786013	61704	2	0.08	0.08
AXB	9	99853492	99862472	8981	99953073	99962053	8981	2	0.08	0.08
AXB	9	120277192	120606792	329601	120368074	120697674	329601	2	0.08	0.08
AXB	11	55075520	55207958	132439	55262018	55394456	132439	2	0.08	0.08
AXB	11	116182922	116214869	31948	116321608	116353555	31948	2	0.08	0.08
AXB	11	116889359	117023348	133990	117028045	117162034	133990	2	0.08	0.08
AXB	15	76453390	76477212	23823	76622960	76646782	23823	2	0.08	0.08
AXB	7	129760419	129809723	49305	122616905	122666209	49305	2	0.08	0.08
AXB	11	67158685	67465623	306939	67345183	67652121	306939	2	0.08	0.08
AXB	14	94567975	94625128	57154	94168756	94225909	57154	2	0.08	0.08
AXB	18	14699105	14867844	168740	14540596	14709335	168740	2	0.08	0.08
AXB	3	15892347	15980878	88532	15992347	16080878	88532	2	0.08	0.08
AXB	X	137629135	137759320	130186	141194592	141324777	130186	2	0.08	0.08
AXB	1	22064921	22280414	215494	22074840	22290333	215494	2	0.08	0.08
AXB	17	83992552	84037480	44929	83593212	83638140	44929	2	0.08	0.08
AXB	17	86079733	86110299	30567	85680393	85710959	30567	2	0.08	0.08
AXB	18	63382526	63422714	40189	63222872	63263060	40189	2	0.08	0.08
AXB	1	25428434	25451726	23293	25371589	25394881	23293	2	0.08	0.08
AXB	15	86802942	87242144	439203	86972512	87411714	439203	2	0.08	0.08
AXB	16	72549916	72556134	6219	72549671	72555889	6219	2	0.08	0.08
AXB	17	76240730	76281801	41072	75841390	75882461	41072	2	0.08	0.08
AXB	4	41352248	41469355	117108	41405215	41522322	117108	2	0.08	0.08
AXB	7	140353571	141290166	936596	133161888	134098483	936596	2	0.08	0.08
AXB	7	141329465	141331879	2415	134137782	134140196	2415	2	0.08	0.08
AXB	8	22999522	23009249	9728	21889050	21898777	9728	2	0.08	0.08
AXB	X	137250009	137510992	260984	140715470	140976453	260984	2	0.08	0.08
AXB	13	71644563	71773049	128487	71507115	71635601	128487	2	0.08	0.08
AXB	14	61890964	62318604	427641	61272127	61699767	427641	2	0.08	0.08
AXB	16	45681216	45695904	14689	45681103	45695791	14689	2	0.08	0.08
AXB	2	52425216	52488922	63707	52569696	52633402	63707	2	0.08	0.08
AXB	4	126807720	126859035	51316	127130476	127181791	51316	2	0.08	0.08
AXB	13	112170773	112439762	268990	111380565	111649554	268990	2	0.08	0.08
AXB	15	96871612	97487752	616141	97041181	97657321	616141	2	0.08	0.08
AXB	15	102043865	102168573	124709	102213434	102338142	124709	2	0.08	0.08
AXB	17	69740146	70520416	780271	69390806	70171076	780271	2	0.08	0.08
AXB	5	5365278	5401888	36611	5365278	5401888	36611	2	0.08	0.08
AXB	1	14725173	15498264	773092	14735092	15508183	773092	2	0.08	0.08
AXB	2	8883900	8919146	35247	8962273	8997519	35247	2	0.08	0.08
AXB	X	48083715	48465401	381687	50730538	51112224	381687	2	0.08	0.08
AXB	12	29263189	29266903	3715	28578324	28582038	3715	2	0.08	0.08
AXB	15	87819379	87911734	92356	87988949	88081304	92356	2	0.08	0.08
AXB	X	68169133	68201672	32540	70915958	70948497	32540	2	0.08	0.08
AXB	1	35197712	35207657	9946	35140867	35150812	9946	2	0.08	0.08
AXB	13	60470641	60517114	46474	60369280	60415753	46474	2	0.08	0.08
AXB	15	102502507	102963537	461031	102672076	103133106	461031	2	0.08	0.08
AXB	18	81684597	82307908	623312	81487858	82111169	623312	2	0.08	0.08
AXB	4	103285413	103374183	88771	103612808	103701578	88771	2	0.08	0.08
AXB	2	19779142	19789514	10373	19857515	19867887	10373	2	0.08	0.08
AXB	3	36725495	36753664	28170	36826573	36854742	28170	2	0.08	0.08
AXB	7	146904915	146935076	30162	139719016	139749177	30162	2	0.08	0.08
AXB	1	94150744	94184646	33903	92254167	92288069	33903	2	0.08	0.08
AXB	1	190968012	191069511	101500	189144133	189245632	101500	2	0.08	0.08
AXB	11	78071903	78569941	498039	78258401	78756439	498039	2	0.08	0.08
AXB	2	168249890	168261798	11909	168424390	168436298	11909	2	0.08	0.08
AXB	2	169599456	169605361	5906	169773956	169779861	5906	2	0.08	0.08
AXB	7	141609726	141654395	44670	134418043	134462712	44670	2	0.08	0.08
AXB	11	112871837	112896000	24164	113010523	113034686	24164	2	0.08	0.08
AXB	2	158862954	159118060	255107	159037218	159292324	255107	2	0.08	0.08
AXB	11	56976438	57075322	98885	57162936	57261820	98885	2	0.08	0.08
AXB	15	90435336	90751370	316035	90604905	90920939	316035	2	0.08	0.08
AXB	5	66778719	66895542	116824	66387480	66504303	116824	2	0.08	0.08
AXB	X	162772257	163102047	329791	166334325	166664115	329791	2	0.08	0.08
AXB	17	72439803	72449326	9524	72090463	72099986	9524	2	0.08	0.08
AXB	5	142417592	142545727	128136	141941638	142069773	128136	2	0.08	0.08
AXB	12	72562129	72580139	18011	71461142	71479152	18011	2	0.08	0.08
AXB	5	76103008	76391971	288964	75706983	75995946	288964	2	0.08	0.08
AXB	2	106590602	106592324	1723	106750445	106752167	1723	2	0.08	0.08
AXB	9	72938303	73120560	182258	73090496	73272753	182258	2	0.08	0.08
AXB	17	89287848	89889852	602005	88888508	89490512	602005	2	0.08	0.08
AXB	3	47848216	47860168	11953	48044294	48056246	11953	2	0.08	0.08
AXB	4	141079422	141658551	579130	141523507	142102636	579130	2	0.08	0.08
AXB	17	81281807	83303569	2021763	80882467	82904229	2021763	4	0.16	0.0791389
LXS	6	133827987	135606190	1778204	133877969	135656172	1778204	9	0.140625	0.0790826
LXS	8	97709338	97823786	114449	95185438	95299886	114449	5	0.078125	0.078125
LXS	14	20238816	21135902	897087	19406302	20316680	910379	5	0.078125	0.078125
LXS	8	51409274	51625473	216200	50323920	50540119	216200	5	0.078125	0.078125
LXS	7	34799392	35654933	855542	34014373	34869914	855542	5	0.078125	0.078125
LXS	5	147796486	147835473	38988	146984910	147023897	38988	5	0.078125	0.078125
LXS	11	71176837	71644165	467329	71363335	71830663	467329	5	0.078125	0.078125
BXD	17	72056204	72147413	91210	71706864	71798073	91210	7	0.0769231	0.0769231
BXD	3	35600784	36447577	846794	35701862	36548655	846794	7	0.0769231	0.0769231
BXD	6	137654236	138357664	703429	137705715	138409143	703429	7	0.0769231	0.0769231
BXD	9	47868106	47888613	20508	48060023	48080530	20508	7	0.0769231	0.0769231
BXD	1	32216083	32400678	184596	32159238	32343833	184596	7	0.0769231	0.0769231
BXD	13	107873387	108024336	150950	107083307	107234256	150950	7	0.0769231	0.0769231
BXD	13	106904523	106966289	61767	106114443	106176209	61767	7	0.0769231	0.0769231
BXD	18	70196630	70535376	338747	70036976	70375722	338747	7	0.0769231	0.0769231
BXD	3	128995132	129185528	190397	129292214	129482610	190397	7	0.0769231	0.0769231
BXD	8	18442016	18457811	15796	18442016	18457811	15796	7	0.0769231	0.0769231
BXD	6	48759036	48872488	113453	48809037	48922489	113453	7	0.0769231	0.0769231
BXD	15	68736283	68940967	204685	68905853	69110537	204685	7	0.0769231	0.0769231
BXD	18	24043343	24320392	277050	23884842	24161891	277050	7	0.0769231	0.0769231
BXD	9	105919824	105936070	16247	106017493	106033739	16247	7	0.0769231	0.0769231
BXD	7	26709111	27088275	379165	25924092	26303256	379165	7	0.0769231	0.0769231
BXD	16	63733397	63752713	19317	63733571	63752887	19317	7	0.0769231	0.0769231
BXD	5	145121615	145157869	36255	144360746	144397000	36255	7	0.0769231	0.0769231
BXD	X	90731510	90945245	213736	93486171	93699906	213736	7	0.0769231	0.0769231
BXD	16	86229629	86271659	42031	86229384	86271414	42031	7	0.0769231	0.0769231
BXD	19	14953285	14961764	8480	14878795	14887274	8480	7	0.0769231	0.0769231
BXD	9	111334000	111358448	24449	111431496	111455944	24449	7	0.0769231	0.0769231
BXD	4	33835025	34056894	221870	33748050	33969919	221870	7	0.0769231	0.0769231
BXD	18	49526109	49616584	90476	49366455	49456930	90476	7	0.0769231	0.0769231
BXD	1	94241068	94252429	11362	92344491	92355852	11362	7	0.0769231	0.0769231
BXD	1	22837644	23152978	315335	22830805	23146139	315335	7	0.0769231	0.0769231
BXD	11	50357822	50401129	43308	50544320	50587627	43308	7	0.0769231	0.0769231
BXD	12	12608673	12635234	26562	12601867	12628428	26562	7	0.0769231	0.0769231
BXD	17	4709087	5332902	623816	4709087	5332902	623816	7	0.0769231	0.0769231
BXD	11	100702288	100942502	240215	100840974	101081188	240215	7	0.0769231	0.0769231
BXD	7	47420798	47545615	124818	40165428	40290245	124818	7	0.0769231	0.0769231
BXD	10	115302846	115319737	16892	115865790	115882681	16892	7	0.0769231	0.0769231
LXS	1	39319108	40338943	1019836	39262263	40282098	1019836	5	0.078125	0.0766055
LXS	14	119031339	120051186	1019848	118632117	119651964	1019848	5	0.078125	0.0766046
BXD	9	122838926	123850157	1011232	122929808	123942644	1012837	7	0.0769231	0.0760687
BXD	7	146904915	148061081	1156167	139719016	140875182	1156167	8	0.0879121	0.0760375
AXB	4	139464116	141043773	1579658	139908201	141487858	1579658	3	0.12	0.0759658
AXB	5	107422627	108477675	1055049	106993608	108048656	1055049	2	0.08	0.0758259
BXD	5	18648052	20532161	1884110	19142234	21026343	1884110	13	0.142857	0.0758221
AXB	6	117324381	118916090	1591710	117374363	118966072	1591710	3	0.12	0.0753906
AXB	11	78569943	81242665	2672723	78756441	81429163	2672723	5	0.2	0.0748301
AXB	5	29072269	31214049	2141781	28745729	30911676	2165948	4	0.16	0.0747042
LXS	17	86252235	88764235	2512001	85852895	88364895	2512001	12	0.1875	0.0746417
LXS	17	7975343	9486299	1510957	7782478	9293434	1510957	7	0.109375	0.0723879
LXS	X	10267876	12248680	1980805	10690750	12671554	1980805	9	0.140625	0.0709939
AXB	11	91891600	93019808	1128209	92030286	93158494	1128209	2	0.08	0.0709088
BXD	12	54608158	55695069	1086912	53507171	54594082	1086912	7	0.0769231	0.0707721
AXB	16	94054465	95751361	1696897	94054220	95529754	1475535	3	0.12	0.0707173
AXB	14	43917987	46195719	2277733	43239454	45576044	2336591	4	0.16	0.0702453
LXS	9	115589387	117163494	1574108	115680269	117254376	1574108	7	0.109375	0.0694838
BXD	16	23789764	26422254	2632491	23789678	26422168	2632491	16	0.175824	0.06679
LXS	15	6230580	7634249	1403670	6280580	7684249	1403670	6	0.09375	0.0667892
BXD	7	77950579	77977399	26821	70805693	70832513	26821	6	0.0659341	0.0659341
BXD	19	23913354	23918688	5335	23838864	23844198	5335	6	0.0659341	0.0659341
BXD	7	37154369	37279822	125454	36369350	36494803	125454	6	0.0659341	0.0659341
BXD	1	46953643	46965039	11397	46896798	46908194	11397	6	0.0659341	0.0659341
BXD	12	15655274	15685256	29983	15648468	15678450	29983	6	0.0659341	0.0659341
BXD	17	75360106	75368580	8475	74960766	74969240	8475	6	0.0659341	0.0659341
BXD	3	108995788	109460474	464687	109192870	109657556	464687	6	0.0659341	0.0659341
BXD	4	154826904	154885802	58899	155452795	155511693	58899	6	0.0659341	0.0659341
BXD	9	110511122	110541131	30010	110608618	110638627	30010	6	0.0659341	0.0659341
BXD	14	100094115	100130870	36756	99694896	99731651	36756	6	0.0659341	0.0659341
BXD	3	141387309	141396486	9178	141724345	141733522	9178	6	0.0659341	0.0659341
BXD	4	148921779	149280336	358558	149547670	149906227	358558	6	0.0659341	0.0659341
BXD	6	76347428	76977233	629806	76397434	77027239	629806	6	0.0659341	0.0659341
BXD	9	94781579	94805165	23587	94881160	94904746	23587	6	0.0659341	0.0659341
BXD	12	77502484	78191590	689107	76401497	77090603	689107	6	0.0659341	0.0659341
BXD	7	151031524	151631045	599522	143845619	144445140	599522	6	0.0659341	0.0659341
BXD	10	126172486	126347285	174800	126735430	126910229	174800	6	0.0659341	0.0659341
BXD	12	26683391	26712026	28636	25998526	26027161	28636	6	0.0659341	0.0659341
BXD	2	164911161	165485302	574142	165085661	165659802	574142	6	0.0659341	0.0659341
BXD	4	154148094	154178466	30373	154773985	154804357	30373	6	0.0659341	0.0659341
BXD	4	155042666	155115905	73240	155668557	155741796	73240	6	0.0659341	0.0659341
BXD	5	44510173	44558337	48165	44118934	44167098	48165	6	0.0659341	0.0659341
BXD	5	133025855	133538653	512799	132549985	133062783	512799	6	0.0659341	0.0659341
BXD	8	89677635	89839513	161879	87153736	87315614	161879	6	0.0659341	0.0659341
BXD	12	103889186	103917510	28325	102650976	102679300	28325	6	0.0659341	0.0659341
BXD	13	112595852	113408613	812762	111805644	112618405	812762	6	0.0659341	0.0659341
BXD	2	97943610	98077435	133826	98103453	98237278	133826	6	0.0659341	0.0659341
BXD	4	120696518	120717006	20489	121023913	121044401	20489	6	0.0659341	0.0659341
BXD	1	172465415	172970024	504610	170535284	171039893	504610	6	0.0659341	0.0659341
BXD	5	143878532	144333119	454588	143116853	143572251	455399	6	0.0659341	0.0659341
BXD	14	33764829	33772603	7775	32951643	32959417	7775	6	0.0659341	0.0659341
BXD	5	5365278	5401888	36611	5365278	5401888	36611	6	0.0659341	0.0659341
BXD	19	61194448	61242939	48492	61118545	61167036	48492	6	0.0659341	0.0659341
BXD	7	31205554	31247461	41908	30420535	30462442	41908	6	0.0659341	0.0659341
BXD	15	95990202	96011495	21294	96159771	96181064	21294	6	0.0659341	0.0659341
BXD	18	58514874	58545959	31086	58355220	58386305	31086	6	0.0659341	0.0659341
BXD	4	104257943	104921312	663370	104585338	105248707	663370	6	0.0659341	0.0659341
BXD	12	65510649	66150758	640110	64409662	65049771	640110	6	0.0659341	0.0659341
BXD	2	180594141	180733186	139046	180859436	180998481	139046	6	0.0659341	0.0659341
BXD	5	147449822	147535125	85304	146638246	146723549	85304	6	0.0659341	0.0659341
BXD	7	38216958	38708930	491973	37431939	37923911	491973	6	0.0659341	0.0659341
BXD	11	34220035	34407243	187209	34320035	34507243	187209	6	0.0659341	0.0659341
BXD	3	57243326	57286333	43008	57439404	57482411	43008	6	0.0659341	0.0659341
BXD	15	13504712	13696039	191328	13574957	13766284	191328	6	0.0659341	0.0659341
BXD	7	141188626	141331879	143254	133996943	134140196	143254	6	0.0659341	0.0659341
BXD	X	11344498	12248680	904183	11767372	12671554	904183	6	0.0659341	0.0659341
BXD	13	104699228	104735825	36598	103909148	103945745	36598	6	0.0659341	0.0659341
BXD	4	150480768	150509437	28670	151106659	151135328	28670	6	0.0659341	0.0659341
BXD	19	42488914	42519909	30996	42414424	42445419	30996	6	0.0659341	0.0659341
BXD	16	92665821	92993891	328071	92665576	92993646	328071	6	0.0659341	0.0659341
BXD	X	45998839	46584800	585962	48645662	49231623	585962	6	0.0659341	0.0659341
BXD	5	116844224	116937740	93517	116394215	116487731	93517	6	0.0659341	0.0659341
BXD	16	10789798	10816659	26862	10789705	10816566	26862	6	0.0659341	0.0659341
BXD	2	68682798	69141259	458462	68844741	69303202	458462	6	0.0659341	0.0659341
BXD	19	52617496	52636795	19300	52543006	52562305	19300	6	0.0659341	0.0659341
BXD	19	54744268	54850135	105868	54669778	54775645	105868	6	0.0659341	0.0659341
BXD	2	44198423	44334979	136557	44342903	44479459	136557	6	0.0659341	0.0659341
BXD	7	114418518	114437487	18970	107275004	107293973	18970	6	0.0659341	0.0659341
BXD	4	46523496	46868137	344642	46510624	46855265	344642	6	0.0659341	0.0659341
AXB	16	27062968	28278473	1215506	27062882	28278387	1215506	2	0.08	0.0658162
AXB	6	125515889	126740741	1224853	125565871	126790723	1224853	2	0.08	0.065314
AXB	16	22241842	23467677	1225836	22241769	23467604	1225836	2	0.08	0.0652616
LXS	12	112222040	114388798	2166759	110983830	113150587	2166758	9	0.140625	0.0649011
AXB	7	25242602	27101980	1859379	24457583	26316961	1859379	3	0.12	0.0645377
LXS	6	125515889	126740741	1224853	125565871	126790723	1224853	5	0.078125	0.0637832
AXB	11	81418219	82690238	1272020	81604717	82876736	1272020	2	0.08	0.0628921
BXD	19	26554768	27606067	1051300	26480278	27531577	1051300	6	0.0659341	0.0627167
LXS	4	44397931	45208832	810902	44385059	45195960	810902	4	0.0625	0.0625
LXS	4	122608284	122712878	104595	122931041	123035635	104595	4	0.0625	0.0625
LXS	5	29005453	29864034	858582	28678913	29537494	858582	4	0.0625	0.0625
LXS	15	102963539	103092139	128601	103133108	103261708	128601	4	0.0625	0.0625
LXS	4	9212758	9224519	11762	9285611	9297372	11762	4	0.0625	0.0625
LXS	11	114916589	115221686	305098	115055275	115360372	305098	4	0.0625	0.0625
LXS	12	106303362	106697178	393817	105065152	105458968	393817	4	0.0625	0.0625
LXS	3	62893034	62946711	53678	63089112	63142789	53678	4	0.0625	0.0625
LXS	14	120573077	120603300	30224	120173855	120204078	30224	4	0.0625	0.0625
LXS	15	97961250	98149780	188531	98130819	98319349	188531	4	0.0625	0.0625
LXS	16	92449486	92560269	110784	92449241	92560024	110784	4	0.0625	0.0625
LXS	9	113367676	113393274	25599	113458558	113484156	25599	4	0.0625	0.0625
LXS	6	103240890	104143210	902321	103290896	104193216	902321	4	0.0625	0.0625
LXS	1	186838506	187731163	892658	185014627	185907284	892658	4	0.0625	0.0625
LXS	1	189131423	189987520	856098	187307544	188163641	856098	4	0.0625	0.0625
LXS	19	51967134	52248366	281233	51892644	52173876	281233	4	0.0625	0.0625
LXS	7	144257851	144810052	552202	137066168	137618369	552202	4	0.0625	0.0625
LXS	8	14528135	14532028	3894	14528135	14532028	3894	4	0.0625	0.0625
LXS	10	7220274	7549814	329541	7500476	7830016	329541	4	0.0625	0.0625
LXS	X	136903629	137083571	179943	140369090	140549032	179943	4	0.0625	0.0625
LXS	1	192018721	192032416	13696	190194842	190208537	13696	4	0.0625	0.0625
LXS	5	52815516	52845340	29825	52424277	52454101	29825	4	0.0625	0.0625
LXS	8	18055930	18316446	260517	18055930	18316446	260517	4	0.0625	0.0625
LXS	9	49514492	50377364	862873	49706387	50569259	862873	4	0.0625	0.0625
LXS	5	147439785	147542588	102804	146628209	146731012	102804	4	0.0625	0.0625
LXS	12	46755109	46774057	18949	45654122	45673070	18949	4	0.0625	0.0625
AXB	16	54901205	56222923	1321719	54901092	56222810	1321719	2	0.08	0.0605272
AXB	19	28816754	32123866	3307113	28742264	32049376	3307113	5	0.2	0.0604757
BXD	17	88243205	89889852	1646648	87843865	89490512	1646648	9	0.0989011	0.0600621
AXB	12	106303362	107636042	1332681	105065152	106397832	1332681	2	0.08	0.0600294
AXB	3	50960940	52297587	1336648	51157018	52493665	1336648	2	0.08	0.0598512
LXS	18	61586738	63422714	1835977	61427084	63263060	1835977	7	0.109375	0.0595732
AXB	10	110500044	111849278	1349235	111062988	112412222	1349235	2	0.08	0.0592929
BXD	2	91858210	93158026	1299817	92018053	93317869	1299817	7	0.0769231	0.0591799
AXB	9	29752643	32514355	2761713	29945058	32706770	2761713	4	0.16	0.0579351
AXB	7	142012872	144104785	2091914	134821189	136913102	2091914	3	0.12	0.0573637
BXD	2	173688162	178310390	4622229	173862661	178575685	4713025	24	0.263736	0.0570582
LXS	1	187776318	188877558	1101241	185952439	187053679	1101241	4	0.0625	0.0567542
BXD	2	70614312	73133185	2518874	70776255	73295128	2518874	13	0.142857	0.0567147
BXD	15	26846364	28203275	1356912	26916609	28273520	1356912	7	0.0769231	0.0566898
BXD	13	53547634	54715397	1167764	53452265	54614036	1161772	6	0.0659341	0.0564618
AXB	4	96196230	97617566	1421337	96529539	97950875	1421337	2	0.08	0.056285
BXD	9	116669447	119212344	2542898	116760329	119303226	2542898	13	0.142857	0.0561789
AXB	12	56184414	57610542	1426129	55083427	56509555	1426129	2	0.08	0.0560959
BXD	13	37411890	39401123	1989234	37320021	39309254	1989234	10	0.10989	0.0552424
BXD	14	105595190	105630786	35597	105195973	105231569	35597	5	0.0549451	0.0549451
BXD	7	87964437	88174394	209958	80819551	81029508	209958	5	0.0549451	0.0549451
BXD	3	112833079	112855996	22918	113030161	113053078	22918	5	0.0549451	0.0549451
BXD	7	136720693	136986830	266138	129577179	129843316	266138	5	0.0549451	0.0549451
BXD	3	148728334	148843251	114918	149065370	149180287	114918	5	0.0549451	0.0549451
BXD	1	186384310	186704248	319939	184560431	184880369	319939	5	0.0549451	0.0549451
BXD	11	72983871	73080738	96868	73170369	73267236	96868	5	0.0549451	0.0549451
BXD	12	106518366	106728042	209677	105280156	105489832	209677	5	0.0549451	0.0549451
BXD	19	15133260	15367006	233747	15058770	15292516	233747	5	0.0549451	0.0549451
BXD	3	11015897	11241581	225685	11015897	11241581	225685	5	0.0549451	0.0549451
BXD	4	110902464	110925548	23085	111229859	111252943	23085	5	0.0549451	0.0549451
BXD	7	27874966	28305556	430591	27089947	27520537	430591	5	0.0549451	0.0549451
BXD	X	56339293	56488674	149382	59086116	59235497	149382	5	0.0549451	0.0549451
BXD	X	68169133	68201672	32540	70915958	70948497	32540	5	0.0549451	0.0549451
BXD	18	69991057	70015804	24748	69831403	69856150	24748	5	0.0549451	0.0549451
BXD	3	18600131	18609117	8987	18700131	18709117	8987	5	0.0549451	0.0549451
BXD	5	23810469	23826177	15709	24304651	24320359	15709	5	0.0549451	0.0549451
BXD	17	47708596	47781253	72658	47571647	47644304	72658	5	0.0549451	0.0549451
BXD	15	88319653	89297851	978199	88489223	89467420	978198	5	0.0549451	0.0549451
BXD	16	97483134	97589755	106622	97261527	97368148	106622	5	0.0549451	0.0549451
BXD	2	158686633	158746233	59601	158860897	158920497	59601	5	0.0549451	0.0549451
BXD	3	33640527	33653096	12570	33741605	33754174	12570	5	0.0549451	0.0549451
BXD	4	126473747	126730352	256606	126796503	127053108	256606	5	0.0549451	0.0549451
BXD	4	140125120	140161698	36579	140569205	140605783	36579	5	0.0549451	0.0549451
BXD	5	118231946	118232840	895	117781937	117782831	895	5	0.0549451	0.0549451
BXD	9	107595067	107624400	29334	107692736	107722069	29334	5	0.0549451	0.0549451
BXD	17	31603238	31610071	6834	31466293	31473126	6834	5	0.0549451	0.0549451
BXD	6	122729125	123650315	921191	122779107	123700297	921191	5	0.0549451	0.0549451
BXD	13	108278435	108329330	50896	107488355	107539250	50896	5	0.0549451	0.0549451
BXD	19	6378272	6516096	137825	6378272	6516096	137825	5	0.0549451	0.0549451
BXD	12	30116377	30125080	8704	29431512	29440215	8704	5	0.0549451	0.0549451
BXD	13	111135611	111213586	77976	110345403	110423378	77976	5	0.0549451	0.0549451
BXD	1	165233884	165268130	34247	163303753	163337999	34247	5	0.0549451	0.0549451
BXD	11	107795240	107804721	9482	107933926	107943407	9482	5	0.0549451	0.0549451
BXD	4	142880135	142929875	49741	143290232	143339972	49741	5	0.0549451	0.0549451
BXD	7	47664882	47677004	12123	40409512	40421634	12123	5	0.0549451	0.0549451
BXD	14	20238816	20566966	328151	19406302	19747744	341443	5	0.0549451	0.0549451
BXD	17	9087889	9467308	379420	8895024	9274443	379420	5	0.0549451	0.0549451
BXD	8	90455621	90841593	385973	87931722	88317694	385973	5	0.0549451	0.0549451
BXD	2	57708392	57900980	192589	57855981	58048569	192589	5	0.0549451	0.0549451
BXD	17	67288765	67343395	54631	66939425	66994055	54631	5	0.0549451	0.0549451
BXD	2	169701301	169722846	21546	169875801	169897346	21546	5	0.0549451	0.0549451
BXD	8	105261895	105331576	69682	102737995	102807676	69682	5	0.0549451	0.0549451
BXD	11	89469504	89506621	37118	89608190	89645307	37118	5	0.0549451	0.0549451
BXD	11	96886980	97840225	953246	97025666	97978911	953246	5	0.0549451	0.0549451
BXD	17	76240730	76281801	41072	75841390	75882461	41072	5	0.0549451	0.0549451
BXD	14	71147084	71637411	490328	70747277	71237604	490328	5	0.0549451	0.0549451
BXD	12	77371283	77393800	22518	76270296	76292813	22518	5	0.0549451	0.0549451
BXD	5	13395582	13468932	73351	13395582	13468932	73351	5	0.0549451	0.0549451
BXD	16	8238390	8469238	230849	8238297	8469145	230849	5	0.0549451	0.0549451
BXD	17	55425357	55433685	8329	55286059	55294387	8329	5	0.0549451	0.0549451
BXD	10	115358904	115571077	212174	115921848	116134021	212174	5	0.0549451	0.0549451
BXD	14	57435763	57536154	100392	56816926	56917317	100392	5	0.0549451	0.0549451
BXD	15	37392169	38292802	900634	37462414	38363047	900634	5	0.0549451	0.0549451
BXD	5	14060221	14230751	170531	14060221	14230751	170531	5	0.0549451	0.0549451
BXD	9	94638862	94670960	32099	94738443	94770541	32099	5	0.0549451	0.0549451
BXD	1	187014962	187257868	242907	185191083	185433989	242907	5	0.0549451	0.0549451
BXD	19	48030812	48041258	10447	47956322	47966768	10447	5	0.0549451	0.0549451
BXD	6	148546940	148554807	7868	148598418	148606285	7868	5	0.0549451	0.0549451
BXD	16	91073026	91096489	23464	91072781	91096244	23464	5	0.0549451	0.0549451
BXD	2	166991686	167207468	215783	167166186	167381968	215783	5	0.0549451	0.0549451
BXD	5	18382111	18412513	30403	18876293	18906695	30403	5	0.0549451	0.0549451
BXD	13	116556768	116663478	106711	115766560	115873270	106711	5	0.0549451	0.0549451
AXB	17	77465031	78933988	1468958	77065691	78534648	1468958	2	0.08	0.0544604
AXB	8	119091850	120564070	1472221	116567950	118040170	1472221	2	0.08	0.0543397
BXD	17	79936160	81357693	1421534	79536820	80958353	1421534	7	0.0769231	0.0541127
BXD	10	20569042	27299375	6730334	20849236	27579569	6730334	33	0.362637	0.053881
AXB	15	60281682	61773693	1492012	60450127	61942138	1492012	2	0.08	0.0536189
BXD	11	111022478	114517095	3494618	111161164	114655781	3494618	17	0.186813	0.0534574
BXD	12	106881604	108735048	1853445	105643394	107496838	1853445	9	0.0989011	0.0533607
LXS	7	138180070	142031772	3851703	131036556	134840089	3803534	13	0.203125	0.0527364
BXD	14	101839949	103950789	2110841	101440732	103551572	2110841	10	0.10989	0.0520599
BXD	14	91333112	94101064	2767953	90933325	93701845	2768521	13	0.142857	0.0516111
BXD	5	133538655	136355064	2816410	133062785	135879194	2816410	13	0.142857	0.0507231
LXS	2	169389256	173702467	4313212	169563756	173876966	4313211	14	0.21875	0.0507163
LXS	6	137583545	144412693	6829149	137635024	144464173	6829150	22	0.34375	0.0503357
BXD	12	72767859	76050540	3282682	71666872	74949553	3282682	15	0.164835	0.0502136
BXD	2	76329795	79182583	2852789	76491738	79342426	2850689	13	0.142857	0.0500763
BXD	3	151882541	153857806	1975266	152219577	154194842	1975266	9	0.0989011	0.0500698
LXS	10	110500044	113647952	3147909	111062988	114210896	3147909	10	0.15625	0.0496361
BXD	4	129769349	131555156	1785808	130092105	131999241	1907137	8	0.0879121	0.0492282
LXS	11	81418219	82690238	1272020	81604717	82876736	1272020	4	0.0625	0.0491344
BXD	14	112382825	113961575	1578751	111983603	113562353	1578751	7	0.0769231	0.048724
BXD	1	76673740	78483337	1809598	76677165	78486762	1809598	8	0.0879121	0.048581
BXD	12	97343223	99154244	1811022	96105013	97916034	1811022	8	0.0879121	0.0485428
AXB	5	142672403	144333119	1660717	142196449	143572251	1375803	2	0.08	0.048172
BXD	1	39319108	40923738	1604631	39262263	40866893	1604631	7	0.0769231	0.0479382
AXB	2	5287349	6963883	1676535	5366303	7042837	1676535	2	0.08	0.0477175
BXD	11	59059452	61138928	2079477	59245950	61325426	2079477	9	0.0989011	0.0475606
BXD	3	119443222	120602747	1159526	119740304	120899829	1159526	5	0.0549451	0.0473858
BXD	11	76848179	81992100	5143922	77034677	82178598	5143922	22	0.241758	0.0469988
LXS	2	62667543	65329790	2662248	62829486	65491733	2662248	8	0.125	0.0469528
LXS	1	193152137	193258455	106319	191328258	191434576	106319	3	0.046875	0.046875
LXS	1	193284727	193303581	18855	191460848	191479702	18855	3	0.046875	0.046875
LXS	14	79686407	79701843	15437	79286600	79302036	15437	3	0.046875	0.046875
LXS	16	96960323	97176832	216510	96738716	96955225	216510	3	0.046875	0.046875
LXS	4	126264825	126334495	69671	126587581	126657251	69671	3	0.046875	0.046875
LXS	11	58174788	58365921	191134	58361286	58552419	191134	3	0.046875	0.046875
LXS	16	93673144	93728444	55301	93672899	93728199	55301	3	0.046875	0.046875
LXS	6	144673777	144753328	79552	144725257	144804808	79552	3	0.046875	0.046875
LXS	7	75828894	76052194	223301	68684008	68907308	223301	3	0.046875	0.046875
LXS	1	139104575	139490240	385666	137207998	137593663	385666	3	0.046875	0.046875
LXS	10	119503619	119567528	63910	120066563	120130472	63910	3	0.046875	0.046875
LXS	3	156250830	156292911	42082	156587866	156629947	42082	3	0.046875	0.046875
LXS	4	128282240	128314627	32388	128604996	128637383	32388	3	0.046875	0.046875
LXS	5	33351323	33447945	96623	33008674	33105296	96623	3	0.046875	0.046875
LXS	12	118599495	119562657	963163	117361022	118324184	963163	3	0.046875	0.046875
LXS	4	25249825	25281153	31329	25322678	25354006	31329	3	0.046875	0.046875
LXS	12	107839754	107854359	14606	106601544	106616149	14606	3	0.046875	0.046875
LXS	18	56714788	56810401	95614	56555134	56650747	95614	3	0.046875	0.046875
LXS	6	127393908	127410877	16970	127443890	127460859	16970	3	0.046875	0.046875
LXS	7	108554779	108558879	4101	101406265	101410365	4101	3	0.046875	0.046875
LXS	8	16549711	16566799	17089	16549711	16566799	17089	3	0.046875	0.046875
LXS	9	71503863	71572246	68384	71656056	71724439	68384	3	0.046875	0.046875
LXS	10	25646812	26150527	503716	25927006	26430721	503716	3	0.046875	0.046875
LXS	18	57320097	57543991	223895	57160443	57384337	223895	3	0.046875	0.046875
LXS	13	104453321	104472118	18798	103663241	103682038	18798	3	0.046875	0.046875
LXS	4	138694957	138711175	16219	139139042	139155260	16219	3	0.046875	0.046875
LXS	5	86054666	86184851	130186	85625641	85755826	130186	3	0.046875	0.046875
LXS	1	4857225	5167384	310160	4867144	5177303	310160	3	0.046875	0.046875
LXS	14	77562694	77581449	18756	77162887	77181642	18756	3	0.046875	0.046875
LXS	15	27543080	28203275	660196	27613325	28273520	660196	3	0.046875	0.046875
LXS	5	13395582	13468932	73351	13395582	13468932	73351	3	0.046875	0.046875
LXS	6	94744091	94851625	107535	94794097	94901631	107535	3	0.046875	0.046875
LXS	7	26709111	27101980	392870	25924092	26316961	392870	3	0.046875	0.046875
LXS	19	27004423	27208404	203982	26929933	27133914	203982	3	0.046875	0.046875
LXS	7	151510951	151555223	44273	144325046	144369318	44273	3	0.046875	0.046875
LXS	10	13929682	13941293	11612	14209876	14221487	11612	3	0.046875	0.046875
LXS	2	4169711	4826980	657270	4248665	4905934	657270	3	0.046875	0.046875
LXS	10	21801885	22055759	253875	22082079	22335953	253875	3	0.046875	0.046875
LXS	6	112839367	112975858	136492	112889373	113025864	136492	3	0.046875	0.046875
LXS	4	151186681	151342383	155703	151812572	151968274	155703	3	0.046875	0.046875
LXS	5	53951868	54034661	82794	53560629	53643422	82794	3	0.046875	0.046875
LXS	5	145076652	145348981	272330	144315783	144588112	272330	3	0.046875	0.046875
LXS	6	121561883	121574665	12783	121611865	121624647	12783	3	0.046875	0.046875
LXS	11	66957011	66991809	34799	67143509	67178307	34799	3	0.046875	0.046875
LXS	19	20790161	21190564	400404	20715671	21116074	400404	3	0.046875	0.046875
LXS	11	106994497	107272826	278330	107133183	107411512	278330	3	0.046875	0.046875
LXS	4	152788270	153308077	519808	153414161	153933968	519808	3	0.046875	0.046875
LXS	15	95812037	95822377	10341	95981606	95991946	10341	3	0.046875	0.046875
LXS	4	103154528	103226679	72152	103481923	103554074	72152	3	0.046875	0.046875
LXS	4	9042547	9089288	46742	9115400	9162141	46742	3	0.046875	0.046875
LXS	16	92679011	92993891	314881	92678766	92993646	314881	3	0.046875	0.046875
LXS	14	22740745	23403853	663109	21921523	22584631	663109	3	0.046875	0.046875
LXS	1	153102944	153146728	43785	151255814	151299598	43785	3	0.046875	0.046875
LXS	19	29339902	29794055	454154	29265412	29719565	454154	3	0.046875	0.046875
LXS	13	96452063	96642715	190653	95682108	95872760	190653	3	0.046875	0.046875
LXS	2	52425216	52488922	63707	52569696	52633402	63707	3	0.046875	0.046875
LXS	8	105261895	105266631	4737	102737995	102742731	4737	3	0.046875	0.046875
LXS	5	27507754	27683789	176036	27181214	27357249	176036	3	0.046875	0.046875
LXS	11	72072602	72192322	119721	72259100	72378820	119721	3	0.046875	0.046875
LXS	4	134461422	134498905	37484	134905507	134942990	37484	3	0.046875	0.046875
LXS	9	63556087	63743259	187173	63708280	63895452	187173	3	0.046875	0.046875
LXS	18	59413120	59416230	3111	59253466	59256576	3111	3	0.046875	0.046875
LXS	11	84572508	85029196	456689	84759006	85215694	456689	3	0.046875	0.046875
LXS	13	56895385	57843066	947682	56794024	57741705	947682	3	0.046875	0.046875
LXS	14	54862298	55040533	178236	54242623	54421696	179074	3	0.046875	0.046875
LXS	9	74211661	74405428	193768	74363854	74557621	193768	3	0.046875	0.046875
LXS	5	23101211	23272466	171256	23595393	23766648	171256	3	0.046875	0.046875
BXD	14	69405879	71052173	1646295	68787822	70652366	1864545	7	0.0769231	0.046725
BXD	18	13990241	15408256	1418016	13831732	15249747	1418016	6	0.0659341	0.0464974
LXS	17	81281807	83303569	2021763	80882467	82904229	2021763	6	0.09375	0.0463704
BXD	10	108194132	109853750	1659619	108757076	110416694	1659619	7	0.0769231	0.0463498
AXB	14	103031763	105626096	2594334	102632546	105226879	2594334	3	0.12	0.0462546
BXD	10	115571079	116769446	1198368	116134023	117332390	1198368	5	0.0549451	0.0458499
AXB	19	6225435	8884935	2659501	6225435	8810445	2585011	3	0.12	0.0451212
AXB	3	107021410	108811395	1789986	107218492	109008477	1789986	2	0.08	0.0446931
AXB	10	74129045	75923008	1793964	74666300	76460263	1793964	2	0.08	0.044594
BXD	9	25029974	29748080	4718107	25225681	29940495	4714815	19	0.208791	0.0442532
BXD	16	21678474	23676895	1998422	21678401	23676809	1998409	8	0.0879121	0.0439908
BXD	1	185398359	185404457	6099	183574480	183580578	6099	4	0.043956	0.043956
BXD	12	10401108	10494601	93494	10394302	10487795	93494	4	0.043956	0.043956
BXD	4	58338024	58358370	20347	58325152	58345498	20347	4	0.043956	0.043956
BXD	9	13421851	14214884	793034	13617407	14410440	793034	4	0.043956	0.043956
BXD	11	101256866	101475307	218442	101395552	101613993	218442	4	0.043956	0.043956
BXD	12	35675475	35704642	29168	34990803	35019970	29168	4	0.043956	0.043956
BXD	18	56776576	56922937	146362	56616922	56763283	146362	4	0.043956	0.043956
BXD	19	10728652	10788814	60163	10654162	10714324	60163	4	0.043956	0.043956
BXD	3	156964877	157116111	151235	157301913	157453147	151235	4	0.043956	0.043956
BXD	10	120019633	120047036	27404	120582577	120609980	27404	4	0.043956	0.043956
BXD	12	115329833	115330112	280	114091622	114091901	280	4	0.043956	0.043956
BXD	15	50941203	51051582	110380	51109657	51220036	110380	4	0.043956	0.043956
BXD	3	54577539	54620572	43034	54773617	54816650	43034	4	0.043956	0.043956
BXD	6	32223684	32252363	28680	32273684	32302363	28680	4	0.043956	0.043956
BXD	6	95077288	95204318	127031	95127294	95254324	127031	4	0.043956	0.043956
BXD	11	27935148	27991548	56401	28035148	28091548	56401	4	0.043956	0.043956
BXD	14	40603070	40623964	20895	39789782	39810676	20895	4	0.043956	0.043956
BXD	19	36212533	36507329	294797	36138043	36432839	294797	4	0.043956	0.043956
BXD	19	37927489	37942695	15207	37852999	37868205	15207	4	0.043956	0.043956
BXD	6	97923416	97949359	25944	97973422	97999365	25944	4	0.043956	0.043956
BXD	7	121750044	121851008	100965	114606530	114707494	100965	4	0.043956	0.043956
BXD	1	4836643	4857223	20581	4846562	4867142	20581	4	0.043956	0.043956
BXD	1	25284505	25355417	70913	25227660	25298572	70913	4	0.043956	0.043956
BXD	11	8479600	8691645	212046	8579597	8791642	212046	4	0.043956	0.043956
BXD	16	60978162	61403132	424971	60978336	61403306	424971	4	0.043956	0.043956
BXD	3	75847124	75863403	16280	76043202	76059481	16280	4	0.043956	0.043956
BXD	4	95267733	95412060	144328	95601042	95745369	144328	4	0.043956	0.043956
BXD	5	16369322	16437005	67684	16863504	16931187	67684	4	0.043956	0.043956
BXD	8	37031996	37054326	22331	35968942	35991272	22331	4	0.043956	0.043956
BXD	12	76699673	76803369	103697	75598686	75702382	103697	4	0.043956	0.043956
BXD	13	101267554	101979186	711633	100497599	101209231	711633	4	0.043956	0.043956
BXD	16	66898485	67067125	168641	66898240	67066880	168641	4	0.043956	0.043956
BXD	18	57419203	57543991	124789	57259549	57384337	124789	4	0.043956	0.043956
BXD	19	38099596	38111452	11857	38025106	38036962	11857	4	0.043956	0.043956
BXD	2	13521716	14316677	794962	13600089	14395050	794962	4	0.043956	0.043956
BXD	6	92449013	92541105	92093	92499019	92591111	92093	4	0.043956	0.043956
BXD	7	123274409	123308558	34150	116130895	116165044	34150	4	0.043956	0.043956
BXD	9	121845195	121894205	49011	121936077	121985087	49011	4	0.043956	0.043956
BXD	1	42424441	43231236	806796	42367596	43174391	806796	4	0.043956	0.043956
BXD	5	58007016	58081530	74515	57615777	57690291	74515	4	0.043956	0.043956
BXD	10	118297731	118369160	71430	118860675	118932104	71430	4	0.043956	0.043956
BXD	16	76427486	76621872	194387	76427241	76621627	194387	4	0.043956	0.043956
BXD	9	72938303	73368403	430101	73090496	73520596	430101	4	0.043956	0.043956
BXD	4	6301849	6817090	515242	6374702	6889943	515242	4	0.043956	0.043956
BXD	4	131555158	131937020	381863	131999243	132381105	381863	4	0.043956	0.043956
BXD	6	15371103	16009390	638288	15421103	16059390	638288	4	0.043956	0.043956
BXD	16	95751363	96575317	823955	95529756	96353710	823955	4	0.043956	0.043956
BXD	2	116302452	116547768	245317	116476716	116722032	245317	4	0.043956	0.043956
BXD	12	76223207	76442318	219112	75122220	75341331	219112	4	0.043956	0.043956
BXD	12	83911345	83974582	63238	82810358	82873595	63238	4	0.043956	0.043956
BXD	19	48973583	49557685	584103	48899093	49483195	584103	4	0.043956	0.043956
BXD	7	35285529	35318804	33276	34500510	34533785	33276	4	0.043956	0.043956
BXD	10	19530670	19657275	126606	19810864	19937469	126606	4	0.043956	0.043956
BXD	16	69426117	69496733	70617	69425872	69496488	70617	4	0.043956	0.043956
BXD	18	65334620	65704452	369833	65174966	65544798	369833	4	0.043956	0.043956
BXD	6	103174792	103759328	584537	103224798	103809334	584537	4	0.043956	0.043956
BXD	2	172856047	173086144	230098	173030546	173260643	230098	4	0.043956	0.043956
BXD	4	153696943	153700857	3915	154322834	154326748	3915	4	0.043956	0.043956
BXD	7	96521483	96752047	230565	89372973	89603537	230565	4	0.043956	0.043956
BXD	13	81309324	81950947	641624	81170325	81811948	641624	4	0.043956	0.043956
BXD	16	88567823	88603133	35311	88567578	88602888	35311	4	0.043956	0.043956
BXD	2	164070176	164100802	30627	164244440	164275066	30627	4	0.043956	0.043956
BXD	16	69257481	69312720	55240	69257236	69312475	55240	4	0.043956	0.043956
BXD	1	130439905	130442880	2976	128543328	128546303	2976	4	0.043956	0.043956
BXD	19	52143293	52248366	105074	52068803	52173876	105074	4	0.043956	0.043956
BXD	6	37726443	37804984	78542	37776443	37854984	78542	4	0.043956	0.043956
BXD	1	175438632	175532995	94364	173508501	173602864	94364	4	0.043956	0.043956
BXD	16	36614226	37425937	811712	36614140	37425851	811712	4	0.043956	0.043956
BXD	18	76959452	77079108	119657	76720713	76840369	119657	4	0.043956	0.043956
BXD	5	128010274	128043247	32974	127529904	127562877	32974	4	0.043956	0.043956
BXD	15	81971950	82227105	255156	82141520	82396675	255156	4	0.043956	0.043956
BXD	8	45708319	46649262	940944	44622965	45563908	940944	4	0.043956	0.043956
BXD	11	83386081	83408239	22159	83572579	83594737	22159	4	0.043956	0.043956
BXD	19	11092512	11170616	78105	11018022	11096126	78105	4	0.043956	0.043956
BXD	14	119580790	119751274	170485	119181568	119352052	170485	4	0.043956	0.043956
BXD	6	94809228	94960267	151040	94859234	95010273	151040	4	0.043956	0.043956
BXD	6	111083889	111250224	166336	111133895	111300230	166336	4	0.043956	0.043956
BXD	9	68126763	68191984	65222	68278956	68344177	65222	4	0.043956	0.043956
BXD	13	83917882	84118149	200268	83778277	83978544	200268	4	0.043956	0.043956
BXD	4	137764064	137798467	34404	138208149	138242552	34404	4	0.043956	0.043956
BXD	3	67305182	67896670	591489	67501260	68092748	591489	4	0.043956	0.043956
BXD	1	62772420	62838160	65741	62725846	62791586	65741	4	0.043956	0.043956
BXD	11	28779367	28796878	17512	28879367	28896878	17512	4	0.043956	0.043956
BXD	17	64922100	65424787	502688	64572760	65075447	502688	4	0.043956	0.043956
BXD	19	32477894	32607197	129304	32403404	32532707	129304	4	0.043956	0.043956
BXD	19	53224127	53456279	232153	53149637	53381789	232153	4	0.043956	0.043956
BXD	19	54302475	54388126	85652	54227985	54313636	85652	4	0.043956	0.043956
BXD	2	42385286	42409929	24644	42529766	42554409	24644	4	0.043956	0.043956
BXD	2	169943206	170032403	89198	170117706	170206903	89198	4	0.043956	0.043956
BXD	3	9565088	9983631	418544	9565088	9983631	418544	4	0.043956	0.043956
BXD	1	184423381	184569534	146154	182493250	182639403	146154	4	0.043956	0.043956
BXD	8	25492839	25562591	69753	24382367	24452119	69753	4	0.043956	0.043956
BXD	X	162772257	162786246	13990	166334325	166348314	13990	4	0.043956	0.043956
BXD	1	12721700	12928524	206825	12731619	12938443	206825	4	0.043956	0.043956
BXD	18	43207822	43290986	83165	43048168	43131332	83165	4	0.043956	0.043956
BXD	5	15867420	15877629	10210	16361602	16371811	10210	4	0.043956	0.043956
BXD	10	72243081	73213536	970456	72780333	73750788	970456	4	0.043956	0.043956
BXD	14	73404728	73444262	39535	73004921	73044455	39535	4	0.043956	0.043956
BXD	16	45814480	46432969	618490	45814367	46432856	618490	4	0.043956	0.043956
BXD	19	21588703	21623756	35054	21514213	21549266	35054	4	0.043956	0.043956
BXD	5	66925361	67027327	101967	66534122	66636088	101967	4	0.043956	0.043956
BXD	1	192944629	193121453	176825	191120750	191297574	176825	4	0.043956	0.043956
BXD	15	68413486	68653029	239544	68583056	68822599	239544	4	0.043956	0.043956
BXD	2	135705803	135953691	247889	135880067	136127955	247889	4	0.043956	0.043956
BXD	8	16988600	17033699	45100	16988600	17033699	45100	4	0.043956	0.043956
BXD	8	25406374	25489898	83525	24295902	24379426	83525	4	0.043956	0.043956
BXD	19	37173025	37536837	363813	37098535	37462347	363813	4	0.043956	0.043956
BXD	17	91160353	91166341	5989	90761013	90767001	5989	4	0.043956	0.043956
BXD	9	51998629	52400705	402077	52190524	52592600	402077	4	0.043956	0.043956
BXD	11	72283801	72314144	30344	72470299	72500642	30344	4	0.043956	0.043956
BXD	12	105723944	105845130	121187	104485734	104606920	121187	4	0.043956	0.043956
BXD	7	75700109	75725582	25474	68555223	68580696	25474	4	0.043956	0.043956
BXD	9	102837126	103527797	690672	102934796	103625467	690672	4	0.043956	0.043956
BXD	7	75614117	75684164	70048	68469231	68539278	70048	4	0.043956	0.043956
BXD	8	16673837	16694358	20522	16673837	16694358	20522	4	0.043956	0.043956
BXD	10	106913109	106922204	9096	107476053	107485148	9096	4	0.043956	0.043956
BXD	13	117148106	117178465	30360	116357898	116388257	30360	4	0.043956	0.043956
BXD	8	85463662	85489541	25880	82939763	82965642	25880	4	0.043956	0.043956
BXD	12	12921815	12925621	3807	12915009	12918815	3807	4	0.043956	0.043956
BXD	4	9208407	9344626	136220	9281260	9417479	136220	4	0.043956	0.043956
BXD	6	53701683	53871800	170118	53751689	53921806	170118	4	0.043956	0.043956
BXD	17	23003495	23009526	6032	22866528	22872559	6032	4	0.043956	0.043956
BXD	3	27956523	28039469	82947	28057601	28140547	82947	4	0.043956	0.043956
BXD	6	96940225	96969201	28977	96990231	97019207	28977	4	0.043956	0.043956
BXD	7	90716021	90781411	65391	83567511	83632901	65391	4	0.043956	0.043956
BXD	1	59196628	59435975	239348	59139784	59379131	239348	4	0.043956	0.043956
BXD	5	90763488	90833887	70400	90334463	90404861	70399	4	0.043956	0.043956
BXD	9	65394050	65395474	1425	65546243	65547667	1425	4	0.043956	0.043956
BXD	7	53553151	53612318	59168	46297781	46356948	59168	4	0.043956	0.043956
BXD	1	37623221	37689292	66072	37566376	37632447	66072	4	0.043956	0.043956
LXS	5	147980324	150826842	2846519	147168748	150024267	2855520	8	0.125	0.0439133
LXS	2	76329795	79182583	2852789	76491738	79342426	2850689	8	0.125	0.0438168
BXD	18	58562655	65334618	6771964	58403001	65174964	6771964	27	0.296703	0.0438135
BXD	16	29340271	31607998	2267728	29340185	31607912	2267728	9	0.0989011	0.0436124
BXD	18	78389639	81684595	3294957	78192900	81487856	3294957	13	0.142857	0.0433563
LXS	12	108973302	112222038	3248737	107735092	110983828	3248737	9	0.140625	0.0432861
AXB	10	108194132	110046953	1852822	108757076	110609897	1852822	2	0.08	0.0431774
BXD	X	136332278	137616460	1284183	139797739	141181917	1384179	5	0.0549451	0.042786
BXD	3	58963719	61022379	2058661	59159797	61218457	2058661	8	0.0879121	0.0427035
BXD	5	50908607	52731524	1822918	50517368	52340285	1822918	7	0.0769231	0.0421978
AXB	2	76329795	79182583	2852789	76491738	79342426	2850689	3	0.12	0.0420641
LXS	1	34936136	36052395	1116260	34879291	35995550	1116260	3	0.046875	0.0419929
LXS	9	59358968	60854909	1495942	59511161	61007102	1495942	4	0.0625	0.0417797
BXD	7	148061083	149648426	1587344	140875184	142462521	1587338	6	0.0659341	0.0415374
AXB	14	19817806	25595922	5778117	18985292	24776436	5791145	6	0.24	0.041536
LXS	X	134703758	136209658	1505901	138169219	139675119	1505901	4	0.0625	0.0415034
BXD	6	14310523	15371101	1060579	14360523	15421101	1060579	4	0.043956	0.0414453
BXD	7	127394843	136179207	8784365	120251329	129035693	8784365	33	0.362637	0.0412821
AXB	17	37278023	41174120	3896098	37141078	41037171	3896094	4	0.16	0.0410667
BXD	6	99023850	100098188	1074339	99073856	100148194	1074339	4	0.043956	0.0409145
BXD	6	140119514	143881207	3761694	140170993	143932687	3761695	14	0.153846	0.0408981
BXD	2	59064472	60152327	1087856	59226415	60314270	1087856	4	0.043956	0.0404061
BXD	4	13824249	15192174	1367926	13897102	15265027	1367926	5	0.0549451	0.0401667
LXS	11	80070925	81242665	1171741	80257423	81429163	1171741	3	0.046875	0.0400046
AXB	1	190564922	190663258	98337	188741043	188839379	98337	1	0.04	0.04
AXB	10	12167400	12327421	160022	12447602	12607623	160022	1	0.04	0.04
AXB	14	120516156	120544641	28486	120116934	120145419	28486	1	0.04	0.04
AXB	14	122646215	123390033	743819	122246993	122990811	743819	1	0.04	0.04
AXB	15	14697179	14706927	9749	14767424	14777172	9749	1	0.04	0.04
AXB	15	55315633	55326289	10657	55484078	55494734	10657	1	0.04	0.04
AXB	16	27345012	27381967	36956	27344926	27381881	36956	1	0.04	0.04
AXB	16	73096968	73149824	52857	73096723	73149579	52857	1	0.04	0.04
AXB	16	92593868	92616810	22943	92593623	92616565	22943	1	0.04	0.04
AXB	19	58537251	58545558	8308	58462761	58471068	8308	1	0.04	0.04
AXB	2	93675242	93746790	71549	93835085	93906633	71549	1	0.04	0.04
AXB	2	160946729	161028873	82145	161120993	161203137	82145	1	0.04	0.04
AXB	3	95505385	95771293	265909	95701462	95967370	265909	1	0.04	0.04
AXB	3	147621838	147746586	124749	147958874	148083622	124749	1	0.04	0.04
AXB	4	23212065	23930213	718149	23284918	24003066	718149	1	0.04	0.04
AXB	4	117849395	117867596	18202	118176790	118194991	18202	1	0.04	0.04
AXB	4	135924406	135995357	70952	136368491	136439442	70952	1	0.04	0.04
AXB	4	154459615	154548869	89255	155085506	155174760	89255	1	0.04	0.04
AXB	5	118207253	118215728	8476	117757244	117765719	8476	1	0.04	0.04
AXB	6	122600515	122729123	128609	122650497	122779105	128609	1	0.04	0.04
AXB	8	31838234	31848236	10003	30727762	30737764	10003	1	0.04	0.04
AXB	8	98228126	98278400	50275	95704226	95754500	50275	1	0.04	0.04
AXB	X	46443469	46584800	141332	49090292	49231623	141332	1	0.04	0.04
AXB	1	128930524	128945980	15457	127033947	127049403	15457	1	0.04	0.04
AXB	11	20652121	20802444	150324	20752118	20902441	150324	1	0.04	0.04
AXB	13	64861437	64877519	16083	64760129	64776211	16083	1	0.04	0.04
AXB	14	46215721	46218156	2436	45596046	45598481	2436	1	0.04	0.04
AXB	15	20914767	21066731	151965	20985012	21136976	151965	1	0.04	0.04
AXB	15	26473492	26518117	44626	26543737	26588362	44626	1	0.04	0.04
AXB	18	44076776	44112189	35414	43917122	43952535	35414	1	0.04	0.04
AXB	19	11725331	11734045	8715	11650841	11659555	8715	1	0.04	0.04
AXB	19	25449295	25461056	11762	25374805	25386566	11762	1	0.04	0.04
AXB	19	27671957	27686268	14312	27597467	27611778	14312	1	0.04	0.04
AXB	19	48646964	48653109	6146	48572474	48578619	6146	1	0.04	0.04
AXB	3	143908228	144335110	426883	144245264	144672146	426883	1	0.04	0.04
AXB	4	86760633	86763305	2673	87114729	87117401	2673	1	0.04	0.04
AXB	5	58761469	58812687	51219	58370230	58421448	51219	1	0.04	0.04
AXB	5	66313112	66379287	66176	65921873	65988048	66176	1	0.04	0.04
AXB	5	66718218	66740689	22472	66326979	66349450	22472	1	0.04	0.04
AXB	7	75700109	75884635	184527	68555223	68739749	184527	1	0.04	0.04
AXB	7	87415236	87420069	4834	80270350	80275183	4834	1	0.04	0.04
AXB	7	149116346	149648426	532081	141930441	142462521	532081	1	0.04	0.04
AXB	8	95365224	95394470	29247	92841325	92870571	29247	1	0.04	0.04
AXB	9	51266535	51289441	22907	51458430	51481336	22907	1	0.04	0.04
AXB	9	58639428	58765013	125586	58791621	58917206	125586	1	0.04	0.04
AXB	1	37658789	37683111	24323	37601944	37626266	24323	1	0.04	0.04
AXB	1	62339903	62654297	314395	62293329	62607723	314395	1	0.04	0.04
AXB	1	151062928	151063377	450	149215798	149216247	450	1	0.04	0.04
AXB	1	153746862	153753402	6541	151899732	151906272	6541	1	0.04	0.04
AXB	1	164351874	164680089	328216	162421743	162749958	328216	1	0.04	0.04
AXB	10	12798790	12921702	122913	13078984	13201896	122913	1	0.04	0.04
AXB	11	95057724	95098665	40942	95196410	95237351	40942	1	0.04	0.04
AXB	11	104831079	104866845	35767	104969765	105005531	35767	1	0.04	0.04
AXB	12	28286634	28342727	56094	27601769	27657862	56094	1	0.04	0.04
AXB	13	34241821	34248701	6881	34149952	34156832	6881	1	0.04	0.04
AXB	13	57513187	57587523	74337	57411826	57486162	74337	1	0.04	0.04
AXB	13	96124173	96177089	52917	95354218	95407134	52917	1	0.04	0.04
AXB	13	96305754	96335712	29959	95535799	95565757	29959	1	0.04	0.04
AXB	15	96519934	96536398	16465	96689503	96705967	16465	1	0.04	0.04
AXB	17	6928092	6962296	34205	6723743	6757947	34205	1	0.04	0.04
AXB	17	8037390	8380606	343217	7844525	8187741	343217	1	0.04	0.04
AXB	17	28215801	28547977	332177	28078856	28411032	332177	1	0.04	0.04
AXB	18	15201215	15266314	65100	15042706	15107805	65100	1	0.04	0.04
AXB	18	39046960	39079171	32212	38887306	38919517	32212	1	0.04	0.04
AXB	19	32262543	32402161	139619	32188053	32327671	139619	1	0.04	0.04
AXB	4	43382054	43412772	30719	43369182	43399900	30719	1	0.04	0.04
AXB	4	113983185	114037019	53835	114310580	114364414	53835	1	0.04	0.04
AXB	6	91437801	91743988	306188	91487807	91793994	306188	1	0.04	0.04
AXB	7	72138072	72983169	845098	64993186	65838283	845098	1	0.04	0.04
AXB	1	80206427	80446964	240538	80209852	80450389	240538	1	0.04	0.04
AXB	10	119125371	119139810	14440	119688315	119702754	14440	1	0.04	0.04
AXB	11	82765716	82787085	21370	82952214	82973583	21370	1	0.04	0.04
AXB	12	9198338	9216611	18274	9191532	9209805	18274	1	0.04	0.04
AXB	12	51808786	51816883	8098	50707799	50715896	8098	1	0.04	0.04
AXB	12	101751902	101783191	31290	100513692	100544981	31290	1	0.04	0.04
AXB	12	109527543	109543957	16415	108289333	108305747	16415	1	0.04	0.04
AXB	13	37690166	37742881	52716	37598297	37651012	52716	1	0.04	0.04
AXB	13	53343535	53377551	34017	53248166	53282182	34017	1	0.04	0.04
AXB	13	110400258	111189052	788795	109610062	110398844	788783	1	0.04	0.04
AXB	15	90762714	90797148	34435	90932283	90966717	34435	1	0.04	0.04
AXB	16	56554435	56583005	28571	56554322	56582892	28571	1	0.04	0.04
AXB	17	79459917	79471634	11718	79060577	79072294	11718	1	0.04	0.04
AXB	19	17032305	17131326	99022	16957815	17056836	99022	1	0.04	0.04
AXB	19	22485285	22530893	45609	22410795	22456403	45609	1	0.04	0.04
AXB	19	26646122	26767526	121405	26571632	26693036	121405	1	0.04	0.04
AXB	2	52508997	52672635	163639	52653477	52813601	160125	1	0.04	0.04
AXB	3	30328828	30447825	118998	30429906	30548903	118998	1	0.04	0.04
AXB	4	54777452	54780113	2662	54764580	54767241	2662	1	0.04	0.04
AXB	4	114723552	115200054	476503	115050947	115527449	476503	1	0.04	0.04
AXB	5	58007016	58081530	74515	57615777	57690291	74515	1	0.04	0.04
AXB	5	60668404	60791561	123158	60277165	60400322	123158	1	0.04	0.04
AXB	5	145200278	145209962	9685	144439409	144449093	9685	1	0.04	0.04
AXB	5	148112452	148158125	45674	147300876	147346549	45674	1	0.04	0.04
AXB	9	33223231	33315153	91923	33415646	33507568	91923	1	0.04	0.04
AXB	X	108635590	108754892	119303	111521981	111641283	119303	1	0.04	0.04
AXB	1	141134357	141141430	7074	139237780	139244853	7074	1	0.04	0.04
AXB	1	186829616	186856624	27009	185005737	185032745	27009	1	0.04	0.04
AXB	10	85107563	85660162	552600	85644818	86197417	552600	1	0.04	0.04
AXB	10	86050297	86407574	357278	86587552	86944829	357278	1	0.04	0.04
AXB	10	87003996	87152926	148931	87541251	87690181	148931	1	0.04	0.04
AXB	13	111233333	111267521	34189	110443125	110477313	34189	1	0.04	0.04
AXB	17	50827925	50872669	44745	50688600	50733344	44745	1	0.04	0.04
AXB	17	67288765	67343395	54631	66939425	66994055	54631	1	0.04	0.04
AXB	18	33928901	33976141	47241	33769247	33816487	47241	1	0.04	0.04
AXB	18	65286505	65289467	2963	65126851	65129813	2963	1	0.04	0.04
AXB	19	34484520	34724827	240308	34410030	34650337	240308	1	0.04	0.04
AXB	3	110728911	110807280	78370	110925993	111004362	78370	1	0.04	0.04
AXB	4	149000561	149077244	76684	149626452	149703135	76684	1	0.04	0.04
AXB	6	17510414	17614532	104119	17560414	17664532	104119	1	0.04	0.04
AXB	6	111083889	111250224	166336	111133895	111300230	166336	1	0.04	0.04
AXB	7	89108828	89127162	18335	81963942	81982276	18335	1	0.04	0.04
AXB	9	80675515	80694501	18987	80781908	80800894	18987	1	0.04	0.04
AXB	9	103523170	103527797	4628	103620840	103625467	4628	1	0.04	0.04
AXB	1	46093778	46197273	103496	46036933	46140428	103496	1	0.04	0.04
AXB	1	195830530	195869597	39068	194004336	194043403	39068	1	0.04	0.04
AXB	10	82497513	82970868	473356	83034768	83508123	473356	1	0.04	0.04
AXB	11	64157597	64204040	46444	64344095	64390538	46444	1	0.04	0.04
AXB	11	89841835	89897073	55239	89980521	90035759	55239	1	0.04	0.04
AXB	11	106192980	106549473	356494	106331666	106688159	356494	1	0.04	0.04
AXB	11	114489871	114531767	41897	114628557	114670453	41897	1	0.04	0.04
AXB	12	59387438	59424953	37516	58286451	58323966	37516	1	0.04	0.04
AXB	14	100024418	100041603	17186	99625199	99642384	17186	1	0.04	0.04
AXB	17	26673567	26705131	31565	26536622	26568186	31565	1	0.04	0.04
AXB	2	51103745	51134094	30350	51248225	51278574	30350	1	0.04	0.04
AXB	3	76619907	77605368	985462	76815985	77801446	985462	1	0.04	0.04
AXB	3	109485320	109577364	92045	109682402	109774446	92045	1	0.04	0.04
AXB	4	30349008	30390306	41299	30421858	30463156	41299	1	0.04	0.04
AXB	4	91022017	91187151	165135	91355326	91520460	165135	1	0.04	0.04
AXB	4	108876671	108889965	13295	109204066	109217360	13295	1	0.04	0.04
AXB	5	39818934	39845269	26336	39427695	39454030	26336	1	0.04	0.04
AXB	X	127469307	128394302	924996	130934771	131859763	924993	1	0.04	0.04
AXB	X	140079984	140089842	9859	143645441	143655299	9859	1	0.04	0.04
AXB	1	94229308	94893323	664016	92332731	92996746	664016	1	0.04	0.04
AXB	10	116860660	116978952	118293	117423604	117541896	118293	1	0.04	0.04
AXB	13	91150745	91171726	20982	91011140	91032121	20982	1	0.04	0.04
AXB	15	50226502	50234582	8081	50394956	50403036	8081	1	0.04	0.04
AXB	15	96536400	96603062	66663	96705969	96772631	66663	1	0.04	0.04
AXB	15	102353034	102473253	120220	102522603	102642822	120220	1	0.04	0.04
AXB	16	84753061	84852645	99585	84752816	84852400	99585	1	0.04	0.04
AXB	17	66710417	66770663	60247	66361077	66421323	60247	1	0.04	0.04
AXB	18	25856430	26235049	378620	25697929	26076548	378620	1	0.04	0.04
AXB	18	32036745	32127073	90329	31877091	31967419	90329	1	0.04	0.04
AXB	18	38161116	38323920	162805	38001462	38164266	162805	1	0.04	0.04
AXB	18	74082429	74180732	98304	73922775	74021078	98304	1	0.04	0.04
AXB	19	15196349	15229541	33193	15121859	15155051	33193	1	0.04	0.04
AXB	19	48030812	48041258	10447	47956322	47966768	10447	1	0.04	0.04
AXB	19	53588361	53833310	244950	53513871	53758820	244950	1	0.04	0.04
AXB	2	106892490	106925511	33022	107052333	107085354	33022	1	0.04	0.04
AXB	2	178741402	178986997	245596	179006697	179252292	245596	1	0.04	0.04
AXB	3	16634989	16819050	184062	16734989	16919050	184062	1	0.04	0.04
AXB	4	53963016	54207784	244769	53950144	54194912	244769	1	0.04	0.04
AXB	4	114489956	114508256	18301	114817351	114835651	18301	1	0.04	0.04
AXB	5	63448746	63487962	39217	63057507	63096723	39217	1	0.04	0.04
AXB	5	103823180	103848811	25632	103394161	103419792	25632	1	0.04	0.04
AXB	5	117917890	117978321	60432	117467881	117528312	60432	1	0.04	0.04
AXB	5	129762696	129796040	33345	129256821	129290165	33345	1	0.04	0.04
AXB	6	23561486	23695539	134054	23611486	23745539	134054	1	0.04	0.04
AXB	7	36766189	36808744	42556	35981170	36023725	42556	1	0.04	0.04
AXB	7	61134596	61165300	30705	53879226	53909930	30705	1	0.04	0.04
AXB	7	132349286	132362493	13208	125205772	125218979	13208	1	0.04	0.04
AXB	8	64284279	64463561	179283	61805482	61984764	179283	1	0.04	0.04
AXB	8	87908606	87948978	40373	85384707	85425079	40373	1	0.04	0.04
AXB	1	78968158	78997653	29496	78971583	79001078	29496	1	0.04	0.04
AXB	1	90058625	90246344	187720	88162050	88349769	187720	1	0.04	0.04
AXB	1	158633603	158662801	29199	156703472	156732670	29199	1	0.04	0.04
AXB	1	172957373	172970024	12652	171027242	171039893	12652	1	0.04	0.04
AXB	1	192944629	193057362	112734	191120750	191233483	112734	1	0.04	0.04
AXB	10	85688403	85711874	23472	86225658	86249129	23472	1	0.04	0.04
AXB	11	18347900	18375830	27931	18447897	18475827	27931	1	0.04	0.04
AXB	12	91589326	91727009	137684	90350886	90488569	137684	1	0.04	0.04
AXB	14	28136282	28140301	4020	27323096	27327115	4020	1	0.04	0.04
AXB	16	64201884	64534716	332833	64202058	64534890	332833	1	0.04	0.04
AXB	16	79614058	79857820	243763	79613813	79857575	243763	1	0.04	0.04
AXB	2	153812628	153823610	10983	153986892	153997874	10983	1	0.04	0.04
AXB	2	172534416	172534938	523	172708915	172709437	523	1	0.04	0.04
AXB	2	178675038	178702063	27026	178940333	178967358	27026	1	0.04	0.04
AXB	3	104862465	104883024	20560	105059547	105080106	20560	1	0.04	0.04
AXB	7	108802232	108814422	12191	101653718	101665908	12191	1	0.04	0.04
AXB	7	126614606	126668490	53885	119471092	119524976	53885	1	0.04	0.04
AXB	8	32190549	32211007	20459	31080077	31100535	20459	1	0.04	0.04
AXB	8	117068657	117075075	6419	114544757	114551175	6419	1	0.04	0.04
AXB	9	62660883	63033621	372739	62813076	63185814	372739	1	0.04	0.04
AXB	9	121354943	121437667	82725	121445825	121528549	82725	1	0.04	0.04
AXB	X	71134080	71358455	224376	73888741	74113116	224376	1	0.04	0.04
AXB	X	128909387	129002652	93266	132374848	132468113	93266	1	0.04	0.04
AXB	1	21589917	21631108	41192	21599836	21641027	41192	1	0.04	0.04
AXB	1	51426100	51440222	14123	51369256	51383378	14123	1	0.04	0.04
AXB	1	141217133	141343161	126029	139320556	139446584	126029	1	0.04	0.04
AXB	1	161574863	161750193	175331	159644732	159820062	175331	1	0.04	0.04
AXB	10	20076169	20111587	35419	20356363	20391781	35419	1	0.04	0.04
AXB	11	44405121	44437316	32196	44591619	44623814	32196	1	0.04	0.04
AXB	11	46172901	46178270	5370	46359399	46364768	5370	1	0.04	0.04
AXB	14	113152462	113961575	809114	112753240	113562353	809114	1	0.04	0.04
AXB	16	31403196	31417859	14664	31403110	31417773	14664	1	0.04	0.04
AXB	16	66149008	66221206	72199	66148763	66220961	72199	1	0.04	0.04
AXB	17	31870305	31872859	2555	31733360	31735914	2555	1	0.04	0.04
AXB	19	53863443	53909390	45948	53788953	53834900	45948	1	0.04	0.04
AXB	3	30655505	30675948	20444	30756583	30777026	20444	1	0.04	0.04
AXB	3	33788039	33792218	4180	33889117	33893296	4180	1	0.04	0.04
AXB	6	146368384	146385543	17160	146419862	146437021	17160	1	0.04	0.04
AXB	9	44478782	44584254	105473	44670699	44776171	105473	1	0.04	0.04
AXB	9	67320248	67332530	12283	67472441	67484723	12283	1	0.04	0.04
AXB	9	90372515	90553514	181000	90477677	90658676	181000	1	0.04	0.04
AXB	9	111334000	111366276	32277	111431496	111463772	32277	1	0.04	0.04
AXB	9	113233354	113259701	26348	113324236	113350583	26348	1	0.04	0.04
AXB	1	126591594	126786875	195282	124695017	124890298	195282	1	0.04	0.04
AXB	1	128545200	128553667	8468	126648623	126657090	8468	1	0.04	0.04
AXB	10	108032067	108140734	108668	108595011	108703678	108668	1	0.04	0.04
AXB	10	120050074	120135353	85280	120613018	120698297	85280	1	0.04	0.04
AXB	11	29217243	29221140	3898	29317243	29321140	3898	1	0.04	0.04
AXB	11	31399466	31423331	23866	31499466	31523331	23866	1	0.04	0.04
AXB	11	34407245	34514387	107143	34507245	34700885	193641	1	0.04	0.04
AXB	11	86907037	86980837	73801	87093535	87167335	73801	1	0.04	0.04
AXB	11	117246138	117320762	74625	117384824	117459448	74625	1	0.04	0.04
AXB	12	78097376	78210259	112884	76996389	77109272	112884	1	0.04	0.04
AXB	13	95913255	95925930	12676	95143300	95155975	12676	1	0.04	0.04
AXB	13	101027614	101157814	130201	100257659	100387859	130201	1	0.04	0.04
AXB	15	98124498	98149780	25283	98294067	98319349	25283	1	0.04	0.04
AXB	18	80282058	80405476	123419	80085319	80208737	123419	1	0.04	0.04
AXB	19	55163591	55484340	320750	55089101	55409850	320750	1	0.04	0.04
AXB	19	55605053	55614547	9495	55530563	55540057	9495	1	0.04	0.04
AXB	3	39927449	39977774	50326	40028527	40078852	50326	1	0.04	0.04
AXB	4	125576423	125640001	63579	125899179	125962757	63579	1	0.04	0.04
AXB	4	128529080	129202095	673016	128851836	129524851	673016	1	0.04	0.04
AXB	5	13397786	13468932	71147	13397786	13468932	71147	1	0.04	0.04
AXB	5	73999811	74051518	51708	73608572	73660279	51708	1	0.04	0.04
AXB	6	46600431	46606101	5671	46650432	46656102	5671	1	0.04	0.04
AXB	6	52148874	52385793	236920	52198875	52435799	236925	1	0.04	0.04
AXB	6	83882676	84082644	199969	83932682	84132650	199969	1	0.04	0.04
AXB	7	35285478	35417598	132121	34500459	34632579	132121	1	0.04	0.04
AXB	7	38244558	38253682	9125	37459539	37468663	9125	1	0.04	0.04
AXB	9	49353454	49367544	14091	49545349	49559439	14091	1	0.04	0.04
AXB	9	77887802	77902466	14665	78039995	78054659	14665	1	0.04	0.04
AXB	9	86198978	86212007	13030	86305371	86318400	13030	1	0.04	0.04
AXB	9	115009566	115023696	14131	115100448	115114578	14131	1	0.04	0.04
AXB	1	82040578	82063116	22539	82044003	82066541	22539	1	0.04	0.04
AXB	10	127241668	127271450	29783	127804612	127834394	29783	1	0.04	0.04
AXB	11	58886698	58912629	25932	59073196	59099127	25932	1	0.04	0.04
AXB	11	62861855	62896270	34416	63048353	63082768	34416	1	0.04	0.04
AXB	13	33993034	34109217	116184	33901165	34017348	116184	1	0.04	0.04
AXB	13	91494358	91522917	28560	91354753	91383312	28560	1	0.04	0.04
AXB	13	93534160	93539529	5370	92764205	92769574	5370	1	0.04	0.04
AXB	15	10267695	10367571	99877	10337940	10437816	99877	1	0.04	0.04
AXB	15	99176245	99222293	46049	99345814	99391862	46049	1	0.04	0.04
AXB	16	9769055	9778095	9041	9768962	9778002	9041	1	0.04	0.04
AXB	16	30371088	30397319	26232	30371002	30397233	26232	1	0.04	0.04
AXB	16	87025625	87083469	57845	87025380	87083224	57845	1	0.04	0.04
AXB	18	55343592	55373639	30048	55183938	55213985	30048	1	0.04	0.04
AXB	2	35053517	35957195	903679	35197997	36101675	903679	1	0.04	0.04
AXB	2	40655611	40674111	18501	40800091	40818591	18501	1	0.04	0.04
AXB	2	147386581	147394173	7593	147560845	147568437	7593	1	0.04	0.04
AXB	2	179458659	179548346	89688	179723954	179813641	89688	1	0.04	0.04
AXB	3	39314933	39364182	49250	39416011	39465260	49250	1	0.04	0.04
AXB	3	104200972	104229007	28036	104397049	104425084	28036	1	0.04	0.04
AXB	4	58338024	58358370	20347	58325152	58345498	20347	1	0.04	0.04
AXB	4	100395106	100400090	4985	100722501	100727485	4985	1	0.04	0.04
AXB	4	117582102	117606144	24043	117909497	117933539	24043	1	0.04	0.04
AXB	5	34263859	34304979	41121	33921210	33962330	41121	1	0.04	0.04
AXB	7	89509998	89541704	31707	82361488	82393194	31707	1	0.04	0.04
AXB	7	96564961	96740694	175734	89416451	89592184	175734	1	0.04	0.04
AXB	7	131188453	131220527	32075	124044939	124077013	32075	1	0.04	0.04
AXB	8	25492839	25562591	69753	24382367	24452119	69753	1	0.04	0.04
AXB	9	40859462	40893488	34027	41051379	41085405	34027	1	0.04	0.04
AXB	X	50280759	50380223	99465	52927582	53027046	99465	1	0.04	0.04
AXB	X	58407935	58756119	348185	61154760	61502944	348185	1	0.04	0.04
AXB	X	93259518	93917493	657976	96064179	96722154	657976	1	0.04	0.04
AXB	10	12164363	12167398	3036	12444565	12447600	3036	1	0.04	0.04
AXB	12	26091634	26097745	6112	25406769	25412880	6112	1	0.04	0.04
AXB	12	32304164	32321340	17177	31619299	31636475	17177	1	0.04	0.04
AXB	13	99443501	99454491	10991	98673546	98684536	10991	1	0.04	0.04
AXB	13	113237636	113281791	44156	112447428	112491583	44156	1	0.04	0.04
AXB	17	33163528	33170561	7034	33026583	33033616	7034	1	0.04	0.04
AXB	18	58265304	58291009	25706	58105650	58131355	25706	1	0.04	0.04
AXB	19	22364455	22372249	7795	22289965	22297759	7795	1	0.04	0.04
AXB	4	142498752	142590891	92140	142908849	143000988	92140	1	0.04	0.04
AXB	4	151054672	151183031	128360	151680563	151808922	128360	1	0.04	0.04
AXB	5	97784080	97800514	16435	97355061	97371495	16435	1	0.04	0.04
AXB	5	139209084	140042635	833552	138733130	139566681	833552	1	0.04	0.04
AXB	X	139322784	139347936	25153	142888241	142913393	25153	1	0.04	0.04
AXB	1	29125235	29156448	31214	29068390	29099603	31214	1	0.04	0.04
AXB	1	30903420	30920542	17123	30846575	30863697	17123	1	0.04	0.04
AXB	1	40860594	40883163	22570	40803749	40826318	22570	1	0.04	0.04
AXB	1	41118426	41230355	111930	41061581	41173510	111930	1	0.04	0.04
AXB	1	78602782	78617927	15146	78606207	78621352	15146	1	0.04	0.04
AXB	1	120725183	120746906	21724	118828606	118850329	21724	1	0.04	0.04
AXB	1	169907835	170049825	141991	167977704	168119694	141991	1	0.04	0.04
AXB	1	185402042	185448812	46771	183578163	183624933	46771	1	0.04	0.04
AXB	11	96884500	96897476	12977	97023186	97036162	12977	1	0.04	0.04
AXB	11	117525150	117547030	21881	117663836	117685716	21881	1	0.04	0.04
AXB	12	72827188	72901598	74411	71726201	71800611	74411	1	0.04	0.04
AXB	13	84122885	84544503	421619	83983280	84404898	421619	1	0.04	0.04
AXB	13	101899486	102000653	101168	101129531	101230698	101168	1	0.04	0.04
AXB	13	103915606	104020651	105046	103125526	103230571	105046	1	0.04	0.04
AXB	15	98880702	98895484	14783	99050271	99065053	14783	1	0.04	0.04
AXB	16	77607293	78059222	451930	77607048	78058977	451930	1	0.04	0.04
AXB	17	6164805	6928090	763286	6164805	6723741	558937	1	0.04	0.04
AXB	17	25003174	25020236	17063	24866229	24883291	17063	1	0.04	0.04
AXB	18	41860003	41888361	28359	41700349	41728707	28359	1	0.04	0.04
AXB	18	43132919	43290986	158068	42973265	43131332	158068	1	0.04	0.04
AXB	19	44223056	44236905	13850	44148566	44162415	13850	1	0.04	0.04
AXB	2	102491331	102500536	9206	102651174	102660379	9206	1	0.04	0.04
AXB	2	116302452	116547768	245317	116476716	116722032	245317	1	0.04	0.04
AXB	2	147686658	147844824	158167	147860922	148019088	158167	1	0.04	0.04
AXB	3	35428335	35594859	166525	35529413	35695937	166525	1	0.04	0.04
AXB	3	111845989	111864346	18358	112043071	112061428	18358	1	0.04	0.04
AXB	5	65220143	65436810	216668	64828904	65045571	216668	1	0.04	0.04
AXB	5	147657198	147753984	96787	146845622	146942408	96787	1	0.04	0.04
AXB	6	144944666	144947494	2829	144996146	144998974	2829	1	0.04	0.04
AXB	7	139084707	139399791	315085	131893024	132208108	315085	1	0.04	0.04
AXB	8	25406374	25489898	83525	24295902	24379426	83525	1	0.04	0.04
AXB	9	77335409	77344169	8761	77487602	77496362	8761	1	0.04	0.04
AXB	X	98380804	98902982	522179	101185465	101707643	522179	1	0.04	0.04
AXB	1	78167566	78220392	52827	78170991	78223817	52827	1	0.04	0.04
AXB	1	110568245	110615671	47427	108671668	108719094	47427	1	0.04	0.04
AXB	1	150706919	150958684	251766	148859789	149111554	251766	1	0.04	0.04
AXB	1	179271953	179287942	15990	177341822	177357811	15990	1	0.04	0.04
AXB	1	194254185	194265956	11772	192430303	192442074	11772	1	0.04	0.04
AXB	10	121956283	121985021	28739	122519227	122547965	28739	1	0.04	0.04
AXB	10	126172486	126762878	590393	126735430	127325822	590393	1	0.04	0.04
AXB	10	127730126	127787557	57432	128293070	128350501	57432	1	0.04	0.04
AXB	11	11285643	11404249	118607	11385640	11504246	118607	1	0.04	0.04
AXB	11	37318289	37478356	160068	37504787	37664854	160068	1	0.04	0.04
AXB	12	36766606	36799176	32571	36040019	36072589	32571	1	0.04	0.04
AXB	12	59034908	59056312	21405	57933921	57955325	21405	1	0.04	0.04
AXB	12	95616425	95761138	144714	94378265	94522978	144714	1	0.04	0.04
AXB	13	17513708	17604657	90950	17421874	17512823	90950	1	0.04	0.04
AXB	13	38270716	38297360	26645	38178847	38205491	26645	1	0.04	0.04
AXB	13	39899434	40066116	166683	39804065	39970747	166683	1	0.04	0.04
AXB	13	71235850	71378175	142326	71096972	71239297	142326	1	0.04	0.04
AXB	14	92747931	92770820	22890	92348712	92371601	22890	1	0.04	0.04
AXB	15	94975462	95004097	28636	95145031	95173666	28636	1	0.04	0.04
AXB	16	60005065	60035304	30240	60005239	60035478	30240	1	0.04	0.04
AXB	17	32909952	32922369	12418	32773007	32785424	12418	1	0.04	0.04
AXB	17	81139960	81186738	46779	80740620	80787398	46779	1	0.04	0.04
AXB	2	57512266	57543585	31320	57659855	57691174	31320	1	0.04	0.04
AXB	2	62472458	62490364	17907	62634401	62652307	17907	1	0.04	0.04
AXB	2	94305661	94335352	29692	94465504	94495195	29692	1	0.04	0.04
AXB	2	107928362	107949148	20787	108088205	108108991	20787	1	0.04	0.04
AXB	2	113416215	113417639	1425	113576058	113577482	1425	1	0.04	0.04
AXB	2	155060765	155432421	371657	155235029	155606685	371657	1	0.04	0.04
AXB	3	12492151	13487103	994953	12492151	13487103	994953	1	0.04	0.04
AXB	3	34113423	34134493	21071	34214501	34235571	21071	1	0.04	0.04
AXB	3	40222858	40313327	90470	40323936	40414405	90470	1	0.04	0.04
AXB	3	60751026	60757140	6115	60947104	60953218	6115	1	0.04	0.04
AXB	3	80488179	80536899	48721	80684257	80732977	48721	1	0.04	0.04
AXB	3	156964877	157116111	151235	157301913	157453147	151235	1	0.04	0.04
AXB	4	21609730	22306517	696788	21682583	22379370	696788	1	0.04	0.04
AXB	6	77174254	77383010	208757	77224260	77433016	208757	1	0.04	0.04
AXB	6	94143758	94174145	30388	94193764	94224151	30388	1	0.04	0.04
AXB	6	95389649	95532880	143232	95439655	95582886	143232	1	0.04	0.04
AXB	6	145372553	145380291	7739	145424033	145431771	7739	1	0.04	0.04
AXB	7	59672354	59911598	239245	52416984	52656228	239245	1	0.04	0.04
AXB	8	58886801	58944635	57835	56408004	56465838	57835	1	0.04	0.04
AXB	8	63950907	63978925	28019	61472110	61500128	28019	1	0.04	0.04
AXB	8	116230406	116233616	3211	113706506	113709716	3211	1	0.04	0.04
AXB	8	124991124	125033254	42131	122467224	122509354	42131	1	0.04	0.04
AXB	9	75062375	75130896	68522	75214568	75283089	68522	1	0.04	0.04
AXB	1	22304701	22390245	85545	22314620	22400164	85545	1	0.04	0.04
AXB	1	39077592	39092398	14807	39020747	39035553	14807	1	0.04	0.04
AXB	1	182152099	182163171	11073	180221968	180233040	11073	1	0.04	0.04
AXB	10	5386666	5435295	48630	5666868	5715497	48630	1	0.04	0.04
AXB	10	7220274	7349775	129502	7500476	7629977	129502	1	0.04	0.04
AXB	10	19037948	19067248	29301	19318142	19347442	29301	1	0.04	0.04
AXB	10	115302846	115319737	16892	115865790	115882681	16892	1	0.04	0.04
AXB	11	86614627	86624442	9816	86801125	86810940	9816	1	0.04	0.04
AXB	11	89469504	89506621	37118	89608190	89645307	37118	1	0.04	0.04
AXB	12	12921815	12939991	18177	12915009	12933185	18177	1	0.04	0.04
AXB	13	47009770	47053943	44174	46914401	46958574	44174	1	0.04	0.04
AXB	15	55267219	55313177	45959	55435664	55481622	45959	1	0.04	0.04
AXB	15	87813275	87819377	6103	87982845	87988947	6103	1	0.04	0.04
AXB	15	100952778	100963348	10571	101122347	101132917	10571	1	0.04	0.04
AXB	16	6384384	6411133	26750	6384291	6411040	26750	1	0.04	0.04
AXB	16	7096537	7113021	16485	7096444	7112928	16485	1	0.04	0.04
AXB	2	9593508	10140103	546596	9671881	10218476	546596	1	0.04	0.04
AXB	2	109238813	109344562	105750	109398656	109504405	105750	1	0.04	0.04
AXB	2	153500553	153505182	4630	153674817	153679446	4630	1	0.04	0.04
AXB	4	9210716	9306752	96037	9283569	9379605	96037	1	0.04	0.04
AXB	4	136628799	136648160	19362	137072884	137092245	19362	1	0.04	0.04
AXB	5	40824188	41006567	182380	40432949	40615328	182380	1	0.04	0.04
AXB	5	45599614	45674421	74808	45208375	45283182	74808	1	0.04	0.04
AXB	5	77616522	77794076	177555	77187497	77365051	177555	1	0.04	0.04
AXB	5	99028090	99440533	412444	98599071	99011514	412444	1	0.04	0.04
AXB	6	49689578	49745234	55657	49739579	49795235	55657	1	0.04	0.04
AXB	7	28704863	28819720	114858	27919844	28034701	114858	1	0.04	0.04
AXB	7	117874315	117885601	11287	110730801	110742087	11287	1	0.04	0.04
AXB	9	68604060	68624400	20341	68756253	68776593	20341	1	0.04	0.04
AXB	9	81584624	82458195	873572	81691017	82564588	873572	1	0.04	0.04
AXB	9	113312840	113497075	184236	113403722	113587957	184236	1	0.04	0.04
AXB	1	20735970	20747945	11976	20745889	20757864	11976	1	0.04	0.04
AXB	1	118967452	118995883	28432	117070875	117099306	28432	1	0.04	0.04
AXB	1	174761901	174790138	28238	172831770	172860007	28238	1	0.04	0.04
AXB	1	180463100	180478473	15374	178532969	178548342	15374	1	0.04	0.04
AXB	12	76989417	77606485	617069	75888430	76505498	617069	1	0.04	0.04
AXB	15	10824958	11083189	258232	10895203	11153434	258232	1	0.04	0.04
AXB	19	55083555	55086433	2879	55009065	55011943	2879	1	0.04	0.04
AXB	2	97943610	98336830	393221	98103453	98496673	393221	1	0.04	0.04
AXB	2	147111633	147125975	14343	147285897	147300239	14343	1	0.04	0.04
AXB	3	119342295	119392186	49892	119639377	119689268	49892	1	0.04	0.04
AXB	4	94787818	94887474	99657	95121127	95220783	99657	1	0.04	0.04
AXB	4	102914505	102961218	46714	103241900	103288613	46714	1	0.04	0.04
AXB	5	4281119	4349482	68364	4281119	4349482	68364	1	0.04	0.04
AXB	5	98662250	98678861	16612	98233231	98249842	16612	1	0.04	0.04
AXB	5	106246811	106282604	35794	105817792	105853585	35794	1	0.04	0.04
AXB	5	120704838	120973652	268815	120254829	120523643	268815	1	0.04	0.04
AXB	6	47207341	47326896	119556	47257342	47376897	119556	1	0.04	0.04
AXB	6	95230351	95265325	34975	95280357	95315331	34975	1	0.04	0.04
AXB	6	131475248	131600123	124876	131525230	131650105	124876	1	0.04	0.04
AXB	7	28887578	29086994	199417	28102559	28301975	199417	1	0.04	0.04
AXB	7	57085672	57134461	48790	49830302	49879091	48790	1	0.04	0.04
AXB	7	105826652	105868270	41619	98678142	98719760	41619	1	0.04	0.04
AXB	7	112586651	112758412	171762	105438137	105609898	171762	1	0.04	0.04
AXB	8	33356323	33360781	4459	32245851	32250309	4459	1	0.04	0.04
AXB	8	35278024	35321133	43110	34214970	34258079	43110	1	0.04	0.04
AXB	X	112437820	112469758	31939	115324211	115356149	31939	1	0.04	0.04
AXB	1	22837644	23152978	315335	22830805	23146139	315335	1	0.04	0.04
AXB	1	116854103	116931494	77392	114957526	115034917	77392	1	0.04	0.04
AXB	10	90122970	90165176	42207	90660225	90702431	42207	1	0.04	0.04
AXB	10	113647954	113757834	109881	114210898	114320778	109881	1	0.04	0.04
AXB	11	19826746	19896243	69498	19926743	19996240	69498	1	0.04	0.04
AXB	11	67962526	68236041	273516	68149024	68422539	273516	1	0.04	0.04
AXB	11	76564034	76704635	140602	76750532	76891133	140602	1	0.04	0.04
AXB	11	110576330	111022476	446147	110715016	111161162	446147	1	0.04	0.04
AXB	16	39127950	39138140	10191	39127837	39138027	10191	1	0.04	0.04
AXB	16	68858308	68947294	88987	68858063	68947049	88987	1	0.04	0.04
AXB	17	84078290	84102539	24250	83678950	83703199	24250	1	0.04	0.04
AXB	17	85736303	85779404	43102	85336963	85380064	43102	1	0.04	0.04
AXB	17	85807430	85849709	42280	85408090	85450369	42280	1	0.04	0.04
AXB	18	22816422	22836151	19730	22657921	22677650	19730	1	0.04	0.04
AXB	18	38410252	38771667	361416	38250598	38612013	361416	1	0.04	0.04
AXB	19	48201160	48212355	11196	48126670	48137865	11196	1	0.04	0.04
AXB	2	44198423	44384365	185943	44342903	44528845	185943	1	0.04	0.04
AXB	2	174527664	174554073	26410	174702163	174728572	26410	1	0.04	0.04
AXB	4	133435263	133437645	2383	133879348	133881730	2383	1	0.04	0.04
AXB	5	26559014	26620452	61439	26232474	26293912	61439	1	0.04	0.04
AXB	5	67491475	67602944	111470	67100236	67211705	111470	1	0.04	0.04
AXB	6	49462307	49503151	40845	49512308	49553152	40845	1	0.04	0.04
AXB	6	119173428	119453357	279930	119223410	119503339	279930	1	0.04	0.04
AXB	7	137368893	137385359	16467	130225379	130241845	16467	1	0.04	0.04
AXB	9	34803322	34829739	26418	34995737	35022154	26418	1	0.04	0.04
AXB	1	73258097	73269252	11156	73211523	73222678	11156	1	0.04	0.04
AXB	1	76337049	76448999	111951	76340474	76452424	111951	1	0.04	0.04
AXB	1	78580967	78590471	9505	78584392	78593896	9505	1	0.04	0.04
AXB	1	190063320	190253993	190674	188239441	188430114	190674	1	0.04	0.04
AXB	1	190866628	190889911	23284	189042749	189066032	23284	1	0.04	0.04
AXB	11	12375954	12588676	212723	12475951	12688673	212723	1	0.04	0.04
AXB	12	28121960	28127109	5150	27437095	27442244	5150	1	0.04	0.04
AXB	12	34050372	34062320	11949	33365507	33377455	11949	1	0.04	0.04
AXB	13	47156363	47165119	8757	47060994	47069750	8757	1	0.04	0.04
AXB	15	88081277	88247171	165895	88250847	88416741	165895	1	0.04	0.04
AXB	18	45204050	45407201	203152	45044396	45247547	203152	1	0.04	0.04
AXB	18	63511837	63528390	16554	63352183	63368736	16554	1	0.04	0.04
AXB	3	145494112	145516534	22423	145831148	145853570	22423	1	0.04	0.04
AXB	4	135492846	135674720	181875	135936931	136118805	181875	1	0.04	0.04
AXB	4	153956251	153963297	7047	154582142	154589188	7047	1	0.04	0.04
AXB	5	5683035	5857076	174042	5683035	5857076	174042	1	0.04	0.04
AXB	5	54981257	55004574	23318	54590018	54613335	23318	1	0.04	0.04
AXB	8	23273104	23339316	66213	22162632	22228844	66213	1	0.04	0.04
AXB	8	64951898	65029599	77702	62473101	62550802	77702	1	0.04	0.04
AXB	8	67788407	67794982	6576	65264508	65271083	6576	1	0.04	0.04
AXB	1	26393006	26461068	68063	26336161	26404223	68063	1	0.04	0.04
AXB	1	35220085	35256667	36583	35163240	35199822	36583	1	0.04	0.04
AXB	1	65177375	65552204	374830	65130801	65505630	374830	1	0.04	0.04
AXB	1	177541488	177680932	139445	175611357	175750801	139445	1	0.04	0.04
AXB	1	182061222	182066910	5689	180131091	180136779	5689	1	0.04	0.04
AXB	12	40070136	40424397	354262	39343549	39697810	354262	1	0.04	0.04
AXB	12	68404765	68462916	58152	67303778	67361929	58152	1	0.04	0.04
AXB	13	67856888	67914093	57206	67755951	67813156	57206	1	0.04	0.04
AXB	13	81583533	81588813	5281	81444534	81449814	5281	1	0.04	0.04
AXB	13	111542459	111787235	244777	110752251	110997027	244777	1	0.04	0.04
AXB	14	77236869	77256600	19732	76837062	76856793	19732	1	0.04	0.04
AXB	14	78441116	78691560	250445	78041309	78291753	250445	1	0.04	0.04
AXB	18	59165034	59416230	251197	59005380	59256576	251197	1	0.04	0.04
AXB	19	10728652	10746605	17954	10654162	10672115	17954	1	0.04	0.04
AXB	2	99612448	99650573	38126	99772291	99810416	38126	1	0.04	0.04
AXB	3	129185530	129206982	21453	129482612	129504064	21453	1	0.04	0.04
AXB	5	38123152	38136443	13292	37731913	37745204	13292	1	0.04	0.04
AXB	6	51023937	51056980	33044	51073938	51106981	33044	1	0.04	0.04
AXB	6	110210819	110217829	7011	110260825	110267835	7011	1	0.04	0.04
AXB	6	127884851	127931065	46215	127934833	127981047	46215	1	0.04	0.04
AXB	7	31093175	31105395	12221	30308156	30320376	12221	1	0.04	0.04
AXB	7	37385228	37416561	31334	36600209	36631542	31334	1	0.04	0.04
AXB	8	100124721	100267613	142893	97600821	97743713	142893	1	0.04	0.04
AXB	1	40338945	40375120	36176	40282100	40318275	36176	1	0.04	0.04
AXB	1	79869117	79882479	13363	79872542	79885904	13363	1	0.04	0.04
AXB	1	179347191	179350221	3031	177417060	177420090	3031	1	0.04	0.04
AXB	1	189257310	189266383	9074	187433431	187442504	9074	1	0.04	0.04
AXB	12	5310388	5317318	6931	5303582	5310512	6931	1	0.04	0.04
AXB	13	40483852	40571415	87564	40388483	40476046	87564	1	0.04	0.04
AXB	13	40867015	40903310	36296	40771646	40807941	36296	1	0.04	0.04
AXB	14	68533550	68656549	123000	67915493	68038492	123000	1	0.04	0.04
AXB	15	41513531	41556367	42837	41681985	41724821	42837	1	0.04	0.04
AXB	16	67743705	67778559	34855	67743460	67778314	34855	1	0.04	0.04
AXB	17	76726769	76823311	96543	76327429	76423971	96543	1	0.04	0.04
AXB	18	79296682	79380896	84215	79099943	79184157	84215	1	0.04	0.04
AXB	19	21229899	21457951	228053	21155409	21383461	228053	1	0.04	0.04
AXB	2	102981396	103051321	69926	103141239	103211164	69926	1	0.04	0.04
AXB	2	170233415	170346048	112634	170407915	170520548	112634	1	0.04	0.04
AXB	2	173523179	173557561	34383	173697678	173732060	34383	1	0.04	0.04
AXB	3	60758874	61022379	263506	60954952	61218457	263506	1	0.04	0.04
AXB	3	86870889	86892270	21382	87066967	87088348	21382	1	0.04	0.04
AXB	3	115557717	115571317	13601	115854799	115868399	13601	1	0.04	0.04
AXB	3	121164063	122052502	888440	121461145	122349584	888440	1	0.04	0.04
AXB	4	81101601	81112446	10846	81455697	81466542	10846	1	0.04	0.04
AXB	4	125112697	125137398	24702	125435453	125460154	24702	1	0.04	0.04
AXB	4	126139394	126164190	24797	126462150	126486946	24797	1	0.04	0.04
AXB	4	129485279	129503704	18426	129808035	129826460	18426	1	0.04	0.04
AXB	5	21104547	21107922	3376	21598729	21602104	3376	1	0.04	0.04
AXB	5	77295126	77310665	15540	76866101	76881640	15540	1	0.04	0.04
AXB	6	76347428	76506093	158666	76397434	76556099	158666	1	0.04	0.04
AXB	6	143100914	143980440	879527	143152394	144031920	879527	1	0.04	0.04
AXB	7	80231451	80302071	70621	73086565	73157185	70621	1	0.04	0.04
AXB	7	103114756	103143856	29101	95966246	95995346	29101	1	0.04	0.04
AXB	7	119709042	119724294	15253	112565528	112580780	15253	1	0.04	0.04
AXB	7	138180070	138667043	486974	131036556	131523529	486974	1	0.04	0.04
AXB	9	36674883	36749556	74674	36867298	36941971	74674	1	0.04	0.04
AXB	9	41642135	41666850	24716	41834052	41858767	24716	1	0.04	0.04
AXB	1	73436889	73462406	25518	73390315	73415832	25518	1	0.04	0.04
AXB	12	54399948	54439021	39074	53298961	53338034	39074	1	0.04	0.04
AXB	13	112557944	112567996	10053	111767736	111777788	10053	1	0.04	0.04
AXB	14	120366386	120383494	17109	119967164	119984272	17109	1	0.04	0.04
AXB	15	98898541	98955890	57350	99068110	99125459	57350	1	0.04	0.04
AXB	16	32622971	32639128	16158	32622885	32639042	16158	1	0.04	0.04
AXB	16	74173610	74286235	112626	74173365	74285990	112626	1	0.04	0.04
AXB	16	80428452	80449072	20621	80428207	80448827	20621	1	0.04	0.04
AXB	16	82661223	82782955	121733	82660978	82782710	121733	1	0.04	0.04
AXB	17	9050295	9087887	37593	8857430	8895022	37593	1	0.04	0.04
AXB	18	13988325	14160170	171846	13829816	14001661	171846	1	0.04	0.04
AXB	19	58639693	58760691	120999	58565203	58686201	120999	1	0.04	0.04
AXB	2	31302610	31964514	661905	31447090	32108994	661905	1	0.04	0.04
AXB	2	70237340	70332734	95395	70399283	70494677	95395	1	0.04	0.04
AXB	2	75619332	75734404	115073	75781275	75896347	115073	1	0.04	0.04
AXB	2	82949268	83241749	292482	83109111	83401592	292482	1	0.04	0.04
AXB	2	106505493	106538610	33118	106665336	106698453	33118	1	0.04	0.04
AXB	2	143876806	143917746	40941	144051070	144092010	40941	1	0.04	0.04
AXB	3	30310250	30328541	18292	30411328	30429619	18292	1	0.04	0.04
AXB	3	96753395	97477473	724079	96949472	97673550	724079	1	0.04	0.04
AXB	3	148559295	148575394	16100	148896331	148912430	16100	1	0.04	0.04
AXB	4	126422185	126539171	116987	126744941	126861927	116987	1	0.04	0.04
AXB	5	28163906	28182657	18752	27837366	27856117	18752	1	0.04	0.04
AXB	5	73460865	73524103	63239	73069626	73132864	63239	1	0.04	0.04
AXB	6	94744091	94851625	107535	94794097	94901631	107535	1	0.04	0.04
AXB	7	99667320	99791486	124167	92518810	92642976	124167	1	0.04	0.04
AXB	8	18442016	18457811	15796	18442016	18457811	15796	1	0.04	0.04
AXB	8	27599135	27642510	43376	26488663	26532038	43376	1	0.04	0.04
AXB	9	95069730	95234447	164718	95169311	95334028	164718	1	0.04	0.04
AXB	1	107637228	107860119	222892	105740651	105963542	222892	1	0.04	0.04
AXB	10	9264522	9328511	63990	9544724	9608713	63990	1	0.04	0.04
AXB	10	15923260	15945813	22554	16203454	16226007	22554	1	0.04	0.04
AXB	10	19530670	19657275	126606	19810864	19937469	126606	1	0.04	0.04
AXB	10	84296661	84322909	26249	84833916	84860164	26249	1	0.04	0.04
AXB	10	85925336	86050295	124960	86462591	86587550	124960	1	0.04	0.04
AXB	11	90513883	90546474	32592	90652569	90685160	32592	1	0.04	0.04
AXB	12	114803608	115065049	261442	113565397	113826838	261442	1	0.04	0.04
AXB	14	61815793	61858660	42868	61196956	61239823	42868	1	0.04	0.04
AXB	17	79307150	79316923	9774	78907810	78917583	9774	1	0.04	0.04
AXB	17	88272517	88433757	161241	87873177	88034417	161241	1	0.04	0.04
AXB	18	65665591	65716110	50520	65505937	65556456	50520	1	0.04	0.04
AXB	19	46625429	46656999	31571	46550939	46582509	31571	1	0.04	0.04
AXB	19	48663023	48689838	26816	48588533	48615348	26816	1	0.04	0.04
AXB	3	139901712	139956969	55258	140238748	140294005	55258	1	0.04	0.04
AXB	5	115824856	115866347	41492	115374847	115416338	41492	1	0.04	0.04
AXB	6	49688702	49689358	657	49738703	49739359	657	1	0.04	0.04
AXB	6	92537119	92541105	3987	92587125	92591111	3987	1	0.04	0.04
AXB	7	103981915	104062622	80708	96833405	96914112	80708	1	0.04	0.04
AXB	9	75857553	75861051	3499	76009746	76013244	3499	1	0.04	0.04
AXB	9	83010626	83343026	332401	83117019	83449419	332401	1	0.04	0.04
AXB	9	115570153	115588398	18246	115661035	115679280	18246	1	0.04	0.04
AXB	9	121845195	121883525	38331	121936077	121974407	38331	1	0.04	0.04
AXB	X	142706100	143532209	826110	146271557	147097666	826110	1	0.04	0.04
AXB	1	189623587	189725182	101596	187799708	187901303	101596	1	0.04	0.04
AXB	1	191319065	191376897	57833	189495186	189553018	57833	1	0.04	0.04
AXB	11	4982520	5063249	80730	5082517	5163246	80730	1	0.04	0.04
AXB	11	36251515	36272525	21011	36438013	36459023	21011	1	0.04	0.04
AXB	11	36453928	36464134	10207	36640426	36650632	10207	1	0.04	0.04
AXB	11	112764643	112774055	9413	112903329	112912741	9413	1	0.04	0.04
AXB	12	35538236	35560199	21964	34853539	34875502	21964	1	0.04	0.04
AXB	12	67740279	67752381	12103	66639292	66651394	12103	1	0.04	0.04
AXB	13	46012304	46153609	141306	45916935	46058240	141306	1	0.04	0.04
AXB	14	116164477	116967458	802982	115765255	116568236	802982	1	0.04	0.04
AXB	15	95990202	96011495	21294	96159771	96181064	21294	1	0.04	0.04
AXB	16	84254671	84505226	250556	84254426	84504981	250556	1	0.04	0.04
AXB	16	90998970	91096585	97616	90998725	91096340	97616	1	0.04	0.04
AXB	17	27137904	27149887	11984	27000959	27012942	11984	1	0.04	0.04
AXB	17	31603238	31610071	6834	31466293	31473126	6834	1	0.04	0.04
AXB	17	75905339	75985840	80502	75505999	75586500	80502	1	0.04	0.04
AXB	18	14172224	14332254	160031	14013715	14173745	160031	1	0.04	0.04
AXB	18	69991796	70015804	24009	69832142	69856150	24009	1	0.04	0.04
AXB	19	51459105	51913576	454472	51384615	51839086	454472	1	0.04	0.04
AXB	2	26099755	26148908	49154	26244235	26293388	49154	1	0.04	0.04
AXB	2	152886883	152892662	5780	153061147	153066926	5780	1	0.04	0.04
AXB	3	28202561	28235682	33122	28303639	28336760	33122	1	0.04	0.04
AXB	3	92653190	92821779	168590	92849268	93017857	168590	1	0.04	0.04
AXB	3	128049303	128074666	25364	128346385	128371748	25364	1	0.04	0.04
AXB	3	128574389	128799435	225047	128871471	129096517	225047	1	0.04	0.04
AXB	3	152890385	153857806	967422	153227421	154194842	967422	1	0.04	0.04
AXB	4	20432717	20458111	25395	20505570	20530964	25395	1	0.04	0.04
AXB	5	32117878	32227193	109316	31815505	31924820	109316	1	0.04	0.04
AXB	5	97118256	97128586	10331	96689237	96699567	10331	1	0.04	0.04
AXB	6	87506837	88111576	604740	87556843	88161582	604740	1	0.04	0.04
AXB	6	119487052	119518756	31705	119537034	119568738	31705	1	0.04	0.04
AXB	7	90893891	90945010	51120	83745381	83796500	51120	1	0.04	0.04
AXB	8	109379454	109504195	124742	106855554	106980295	124742	1	0.04	0.04
AXB	9	52207434	52207956	523	52399329	52399851	523	1	0.04	0.04
AXB	9	112051866	112085964	34099	112149362	112183460	34099	1	0.04	0.04
AXB	X	73104751	73163203	58453	75859412	75917864	58453	1	0.04	0.04
AXB	10	21055559	21093324	37766	21335753	21373518	37766	1	0.04	0.04
AXB	10	95814346	96212099	397754	96351712	96749465	397754	1	0.04	0.04
AXB	12	10401108	10469734	68627	10394302	10462928	68627	1	0.04	0.04
AXB	13	57286407	57355195	68789	57185046	57253834	68789	1	0.04	0.04
AXB	13	109452524	109560995	108472	108662330	108770801	108472	1	0.04	0.04
AXB	15	72096938	72183054	86117	72266508	72352624	86117	1	0.04	0.04
AXB	18	74022249	74058050	35802	73862595	73898396	35802	1	0.04	0.04
AXB	19	36212533	36487467	274935	36138043	36412977	274935	1	0.04	0.04
AXB	19	48290412	48405315	114904	48215922	48330825	114904	1	0.04	0.04
AXB	19	51967134	52248366	281233	51892644	52173876	281233	1	0.04	0.04
AXB	2	80025512	80168478	142967	80185355	80328321	142967	1	0.04	0.04
AXB	2	162792811	162978274	185464	162967075	163152538	185464	1	0.04	0.04
AXB	2	180598933	180733186	134254	180864228	180998481	134254	1	0.04	0.04
AXB	5	74625391	74662651	37261	74229366	74266626	37261	1	0.04	0.04
AXB	5	122413069	122436086	23018	121963060	121986077	23018	1	0.04	0.04
AXB	5	132517363	132532218	14856	132041493	132056348	14856	1	0.04	0.04
AXB	6	53717455	53791463	74009	53767461	53841469	74009	1	0.04	0.04
AXB	6	106718738	107661393	942656	106768744	107711399	942656	1	0.04	0.04
AXB	6	111444921	111458599	13679	111494927	111508605	13679	1	0.04	0.04
AXB	8	116820088	117068655	248568	114296188	114544755	248568	1	0.04	0.04
AXB	9	96287212	96302860	15649	96386793	96402441	15649	1	0.04	0.04
AXB	9	96849933	97175452	325520	96949514	97275033	325520	1	0.04	0.04
AXB	1	13811850	13845449	33600	13821769	13855368	33600	1	0.04	0.04
AXB	1	35631208	35639457	8250	35574363	35582612	8250	1	0.04	0.04
AXB	11	38152825	38288517	135693	38339323	38475015	135693	1	0.04	0.04
AXB	12	57638349	57741358	103010	56537362	56640371	103010	1	0.04	0.04
AXB	12	109136784	109155535	18752	107898574	107917325	18752	1	0.04	0.04
AXB	13	70728712	71202109	473398	70589834	71063231	473398	1	0.04	0.04
AXB	14	105956474	106561490	605017	105557257	106162273	605017	1	0.04	0.04
AXB	14	122145120	122202115	56996	121745898	121802893	56996	1	0.04	0.04
AXB	15	86493504	86688408	194905	86663074	86857978	194905	1	0.04	0.04
AXB	16	44664043	45005730	341688	44663930	45005617	341688	1	0.04	0.04
AXB	17	84406260	84594374	188115	84006920	84195034	188115	1	0.04	0.04
AXB	18	12354105	13342514	988410	12195596	13184005	988410	1	0.04	0.04
AXB	19	26256269	26333211	76943	26181779	26258721	76943	1	0.04	0.04
AXB	3	61132096	61206465	74370	61328174	61402543	74370	1	0.04	0.04
AXB	3	79468839	79504540	35702	79664917	79700618	35702	1	0.04	0.04
AXB	3	87557326	87585212	27887	87753404	87781290	27887	1	0.04	0.04
AXB	3	103445014	103455939	10926	103641091	103652016	10926	1	0.04	0.04
AXB	3	128799437	129185528	386092	129096519	129482610	386092	1	0.04	0.04
AXB	4	26980438	27207788	227351	27053291	27280641	227351	1	0.04	0.04
AXB	4	40499938	40506548	6611	40552905	40559515	6611	1	0.04	0.04
AXB	4	62311191	62353375	42185	62650157	62692341	42185	1	0.04	0.04
AXB	4	83705324	83755371	50048	84059420	84109467	50048	1	0.04	0.04
AXB	5	55163813	55230119	66307	54772574	54838880	66307	1	0.04	0.04
AXB	5	72655711	73414108	758398	72264472	73022869	758398	1	0.04	0.04
AXB	6	23532812	23561484	28673	23582812	23611484	28673	1	0.04	0.04
AXB	7	18596146	19278952	682807	18010797	18693603	682807	1	0.04	0.04
AXB	8	90436007	90454187	18181	87912108	87930288	18181	1	0.04	0.04
AXB	9	99862474	99873151	10678	99962055	99972732	10678	1	0.04	0.04
AXB	9	105919824	105936070	16247	106017493	106033739	16247	1	0.04	0.04
BXD	13	73158074	75912685	2754612	73020626	75775237	2754612	10	0.10989	0.0398931
BXD	15	64892363	65996420	1104058	65060801	66164858	1104058	4	0.043956	0.0398132
LXS	2	16605601	20151548	3545948	16683974	20229921	3545948	9	0.140625	0.0396579
LXS	3	97477475	98659591	1182117	97673552	98855668	1182117	3	0.046875	0.0396534
BXD	2	6231208	7618046	1386839	6310162	7696419	1386258	5	0.0549451	0.0396189
BXD	13	71644563	73032631	1388069	71507115	72895183	1388069	5	0.0549451	0.0395838
AXB	4	149973847	150986282	1012436	150599738	151612173	1012436	1	0.04	0.0395087
AXB	15	75263302	76276231	1012930	75432872	76445801	1012930	1	0.04	0.0394894
AXB	12	86264367	87284800	1020434	84923417	85943850	1020434	1	0.04	0.039199
LXS	1	52074792	53273314	1198523	52017948	53216470	1198523	3	0.046875	0.0391106
BXD	5	128842311	130816391	1974081	128361932	130340521	1978590	7	0.0769231	0.0389665
AXB	11	97837739	98865157	1027419	97976425	99003843	1027419	1	0.04	0.0389325
BXD	2	8021040	11707491	3686452	8099413	11785864	3686452	13	0.142857	0.0387519
BXD	12	89982953	91408394	1425442	88744509	90169954	1425446	5	0.0549451	0.038546
LXS	3	30660869	32288865	1627997	30761947	32389943	1627997	4	0.0625	0.0383907
LXS	5	31001619	32227193	1225575	30699246	31924820	1225575	3	0.046875	0.0382474
BXD	7	114793068	118823605	4030538	107649554	111680091	4030538	14	0.153846	0.0381701
LXS	10	91167460	92806626	1639167	91704715	93343881	1639167	4	0.0625	0.0381291
AXB	6	36704943	38804825	2099883	36754943	38854826	2099884	2	0.08	0.0380974
LXS	4	151342385	152572858	1230474	151968276	153198749	1230474	3	0.046875	0.0380951
AXB	16	13834478	14891222	1056745	13834385	14891129	1056745	1	0.04	0.0378521
AXB	2	14316679	18553601	4236923	14395052	18631974	4236923	4	0.16	0.0377633
AXB	X	158414345	160533551	2119207	161976413	164095619	2119207	2	0.08	0.03775
LXS	14	46393417	50119143	3725727	45773742	49499468	3725727	9	0.140625	0.0377443
LXS	3	28763337	30006745	1243409	28864415	30107823	1243409	3	0.046875	0.0376988
LXS	18	79014759	88134379	9119621	78818020	87964987	9146968	22	0.34375	0.0376935
AXB	18	76554909	77618559	1063651	76395255	77379820	984566	1	0.04	0.0376063
BXD	1	80863580	82330311	1466732	80867005	82333736	1466732	5	0.0549451	0.0374609
AXB	2	3101057	4169709	1068653	3183785	4248663	1064879	1	0.04	0.0374303
BXD	12	31940483	34890142	2949660	31255618	34205277	2949660	10	0.10989	0.0372552
AXB	X	54016144	55093918	1077775	56762967	57840741	1077775	1	0.04	0.0371135
AXB	1	165237195	169560324	4323130	163307064	167630193	4323130	4	0.16	0.0370102
BXD	18	27595373	30584152	2988780	27436872	30424498	2987627	10	0.10989	0.0367675
LXS	11	18590606	19865827	1275222	18690603	19965824	1275222	3	0.046875	0.0367583
AXB	10	97112188	98202435	1090248	97649554	98739801	1090248	1	0.04	0.0366889
LXS	19	30902736	32607197	1704462	30828246	32532707	1704462	4	0.0625	0.0366685
LXS	17	9775428	11485141	1709714	9582563	11292275	1709713	4	0.0625	0.0365558
LXS	16	36351122	37636785	1285664	36351036	37636699	1285664	3	0.046875	0.0364598
AXB	4	151342385	152441890	1099506	151968276	153067781	1099506	1	0.04	0.03638
BXD	9	59986655	62112347	2125693	60138848	62264540	2125693	7	0.0769231	0.0361873
BXD	15	74078673	77742987	3664315	74248243	77912557	3664315	12	0.131868	0.0359871
BXD	15	29793504	31323251	1529748	29863749	31393496	1529748	5	0.0549451	0.0359177
BXD	6	38804827	40029336	1224510	38854828	40079337	1224510	4	0.043956	0.0358968
LXS	9	40071649	41378092	1306444	40264064	41570009	1305946	3	0.046875	0.0358798
AXB	7	144104787	146334787	2230001	136913104	139148888	2235785	2	0.08	0.0358744
AXB	6	22155197	23271585	1116389	22205197	23321585	1116389	1	0.04	0.0358298
LXS	15	68932087	72423327	3491241	69101657	72592897	3491241	8	0.125	0.0358039
LXS	13	98738608	104001024	5262417	97968653	103210944	5242292	12	0.1875	0.03563
AXB	6	43946759	45070818	1124060	43996760	45120819	1124060	1	0.04	0.0355853
LXS	6	24203050	27731760	3528711	24253050	27781760	3528711	8	0.125	0.0354237
BXD	10	94339290	96212099	1872810	94876656	96749465	1872810	6	0.0659341	0.035206
AXB	15	55701292	60281680	4580389	55869737	60450125	4580389	4	0.16	0.0349315
AXB	6	38804827	43391620	4586794	38854828	43441621	4586794	4	0.16	0.0348828
LXS	18	19984922	24032184	4047263	19826421	23873683	4047263	9	0.140625	0.0347457
BXD	15	98880702	100462521	1581820	99050271	100632090	1581820	5	0.0549451	0.0347353
AXB	13	48215255	52833952	4618698	48119886	52738583	4618698	4	0.16	0.0346418
BXD	13	23951433	27129018	3177586	23859564	27037149	3177586	10	0.10989	0.0345829
LXS	6	118722524	121447270	2724747	118772506	121497252	2724747	6	0.09375	0.0344069
LXS	7	149116346	151387609	2271264	141930441	144201704	2271264	5	0.078125	0.0343971
AXB	8	47379382	50882929	3503548	46294028	49797575	3503548	3	0.12	0.034251
LXS	7	127394843	129677090	2282248	120251329	122533576	2282248	5	0.078125	0.0342316
AXB	1	61162381	62339901	1177521	61105537	62293327	1187791	1	0.04	0.0339697
LXS	10	94237638	95619852	1382215	94774893	96157218	1382326	3	0.046875	0.033913
BXD	15	11283443	12579903	1296461	11353688	12650148	1296461	4	0.043956	0.0339046
AXB	3	97477475	98659591	1182117	97673552	98855668	1182117	1	0.04	0.0338376
BXD	8	120904597	125813824	4909228	118380697	123289924	4909228	15	0.164835	0.0335766
AXB	10	115571079	116769446	1198368	116134023	117332390	1198368	1	0.04	0.0333787
AXB	1	52074620	53273314	1198695	52017776	53216470	1198695	1	0.04	0.0333696
AXB	16	81106489	82311386	1204898	81106244	82311141	1204898	1	0.04	0.0331978
BXD	X	128384840	130040292	1655453	131850301	133505753	1655453	5	0.0549451	0.0331903
AXB	11	70437651	71644165	1206515	70624149	71830663	1206515	1	0.04	0.0331533
AXB	12	46209312	47417584	1208273	45108325	46316597	1208273	1	0.04	0.0331051
BXD	8	42463227	44456509	1993283	41377873	43371155	1993283	6	0.0659341	0.0330781
BXD	11	90513883	90546474	32592	90652569	90685160	32592	3	0.032967	0.032967
BXD	17	67934703	68128136	193434	67585363	67778796	193434	3	0.032967	0.032967
BXD	2	18880320	18901943	21624	18958693	18980316	21624	3	0.032967	0.032967
BXD	6	55074346	55115344	40999	55124352	55165350	40999	3	0.032967	0.032967
BXD	8	110489071	110523305	34235	107965171	107999405	34235	3	0.032967	0.032967
BXD	1	74026361	74104949	78589	73979787	74058375	78589	3	0.032967	0.032967
BXD	11	47388820	47930883	542064	47575318	48117381	542064	3	0.032967	0.032967
BXD	12	46565184	46696076	130893	45464197	45595089	130893	3	0.032967	0.032967
BXD	15	95657841	95684532	26692	95827410	95854101	26692	3	0.032967	0.032967
BXD	14	120021468	120051186	29719	119622246	119651964	29719	3	0.032967	0.032967
BXD	19	7055260	7254968	199709	6980770	7180478	199709	3	0.032967	0.032967
BXD	1	160303383	160311601	8219	158373252	158381470	8219	3	0.032967	0.032967
BXD	1	193791576	193824266	32691	191967697	192000385	32689	3	0.032967	0.032967
BXD	10	28439199	28474733	35535	28719393	28754927	35535	3	0.032967	0.032967
BXD	10	67747984	67803368	55385	68285236	68340620	55385	3	0.032967	0.032967
BXD	12	59985753	60142024	156272	58884766	59041037	156272	3	0.032967	0.032967
BXD	13	99451093	99512850	61758	98681138	98742895	61758	3	0.032967	0.032967
BXD	13	102541092	102649198	108107	101771137	101879243	108107	3	0.032967	0.032967
BXD	14	120681018	120720747	39730	120281796	120321525	39730	3	0.032967	0.032967
BXD	15	90323801	90376371	52571	90493370	90545940	52571	3	0.032967	0.032967
BXD	16	33813022	33937752	124731	33812936	33937666	124731	3	0.032967	0.032967
BXD	16	36582066	36611866	29801	36581980	36611780	29801	3	0.032967	0.032967
BXD	17	49623515	49628251	4737	49484190	49488926	4737	3	0.032967	0.032967
BXD	17	51634998	51848322	213325	51495673	51708997	213325	3	0.032967	0.032967
BXD	17	52680823	52711642	30820	52541498	52572317	30820	3	0.032967	0.032967
BXD	19	26353327	26432283	78957	26278837	26357793	78957	3	0.032967	0.032967
BXD	19	36131093	36212531	81439	36056603	36138041	81439	3	0.032967	0.032967
BXD	2	101272106	101538973	266868	101431949	101698816	266868	3	0.032967	0.032967
BXD	3	65327925	65367930	40006	65524003	65564008	40006	3	0.032967	0.032967
BXD	5	66769005	66775592	6588	66377766	66384353	6588	3	0.032967	0.032967
BXD	7	47965500	47976814	11315	40710130	40721444	11315	3	0.032967	0.032967
BXD	8	102939990	102984625	44636	100416090	100460725	44636	3	0.032967	0.032967
BXD	1	15934089	15971419	37331	15944008	15981338	37331	3	0.032967	0.032967
BXD	11	42773292	42823446	50155	42959790	43009944	50155	3	0.032967	0.032967
BXD	11	102087002	102118424	31423	102225688	102257110	31423	3	0.032967	0.032967
BXD	13	59449430	59453968	4539	59348069	59352607	4539	3	0.032967	0.032967
BXD	13	118339329	118360190	20862	117550522	117571383	20862	3	0.032967	0.032967
BXD	16	85642728	85801560	158833	85642483	85801315	158833	3	0.032967	0.032967
BXD	17	45461964	45495426	33463	45325015	45358477	33463	3	0.032967	0.032967
BXD	2	46003685	46012213	8529	46148165	46156693	8529	3	0.032967	0.032967
BXD	3	41888674	41965840	77167	42084752	42161918	77167	3	0.032967	0.032967
BXD	3	138478083	138568901	90819	138815119	138905937	90819	3	0.032967	0.032967
BXD	4	155315899	155344862	28964	155941790	155970753	28964	3	0.032967	0.032967
BXD	6	89110747	89163576	52830	89160753	89213582	52830	3	0.032967	0.032967
BXD	6	116772784	116847501	74718	116822766	116897483	74718	3	0.032967	0.032967
BXD	7	120982853	120993209	10357	113839339	113849695	10357	3	0.032967	0.032967
BXD	9	37150065	37316907	166843	37342480	37509322	166843	3	0.032967	0.032967
BXD	1	89174216	89196647	22432	87277641	87300072	22432	3	0.032967	0.032967
BXD	1	92540825	93001661	460837	90644250	91105084	460835	3	0.032967	0.032967
BXD	14	119023408	119398903	375496	118624186	118999681	375496	3	0.032967	0.032967
BXD	2	178979194	179014232	35039	179244489	179279527	35039	3	0.032967	0.032967
BXD	5	39815260	39846115	30856	39424021	39454876	30856	3	0.032967	0.032967
BXD	6	148769565	149016661	247097	148821043	149068139	247097	3	0.032967	0.032967
BXD	7	144966455	145055383	88929	137774772	137863700	88929	3	0.032967	0.032967
BXD	10	18624692	18639782	15091	18904886	18919976	15091	3	0.032967	0.032967
BXD	11	88316998	88328636	11639	88503496	88515134	11639	3	0.032967	0.032967
BXD	11	104539576	104611986	72411	104678262	104750672	72411	3	0.032967	0.032967
BXD	12	118008046	118016746	8701	116769573	116778273	8701	3	0.032967	0.032967
BXD	17	43937048	43977964	40917	43800099	43841015	40917	3	0.032967	0.032967
BXD	17	64375222	64833211	457990	64025873	64483871	457999	3	0.032967	0.032967
BXD	2	106892490	106925511	33022	107052333	107085354	33022	3	0.032967	0.032967
BXD	3	85838066	86006513	168448	86034144	86202591	168448	3	0.032967	0.032967
BXD	3	99388179	99407265	19087	99584256	99603342	19087	3	0.032967	0.032967
BXD	5	127289396	127360345	70950	126809026	126879975	70950	3	0.032967	0.032967
BXD	7	123828993	123858185	29193	116685479	116714671	29193	3	0.032967	0.032967
BXD	9	58639428	58765013	125586	58791621	58917206	125586	3	0.032967	0.032967
BXD	9	66616470	66837584	221115	66768663	66989777	221115	3	0.032967	0.032967
BXD	1	96419820	96519847	100028	94523243	94623270	100028	3	0.032967	0.032967
BXD	10	85571333	85660162	88830	86108588	86197417	88830	3	0.032967	0.032967
BXD	10	104978542	105025438	46897	105541486	105588382	46897	3	0.032967	0.032967
BXD	2	178741402	178823403	82002	179006697	179088698	82002	3	0.032967	0.032967
BXD	3	20925490	21250740	325251	21026568	21351818	325251	3	0.032967	0.032967
BXD	6	144896953	145375221	478269	144948433	145426701	478269	3	0.032967	0.032967
BXD	16	84753061	84852645	99585	84752816	84852400	99585	3	0.032967	0.032967
BXD	17	27585675	27603102	17428	27448730	27466157	17428	3	0.032967	0.032967
BXD	3	38845786	39184903	339118	38946864	39285981	339118	3	0.032967	0.032967
BXD	6	127151777	127241422	89646	127201759	127291404	89646	3	0.032967	0.032967
BXD	2	154533383	155060763	527381	154707647	155235027	527381	3	0.032967	0.032967
BXD	3	40222858	40267699	44842	40323936	40368777	44842	3	0.032967	0.032967
BXD	6	49462307	49503151	40845	49512308	49553152	40845	3	0.032967	0.032967
BXD	7	142793403	143582074	788672	135601720	136390391	788672	3	0.032967	0.032967
BXD	10	46354127	46416712	62586	46634321	46696906	62586	3	0.032967	0.032967
BXD	10	67653354	67661755	8402	68190606	68199007	8402	3	0.032967	0.032967
BXD	11	103276928	103474312	197385	103415614	103612998	197385	3	0.032967	0.032967
BXD	2	118687990	118700213	12224	118862254	118874477	12224	3	0.032967	0.032967
BXD	4	107097862	107221257	123396	107425257	107548652	123396	3	0.032967	0.032967
BXD	14	100905587	101056310	150724	100506368	100657093	150726	3	0.032967	0.032967
BXD	1	80206427	80235288	28862	80209852	80238713	28862	3	0.032967	0.032967
BXD	2	106294450	106505491	211042	106454293	106665334	211042	3	0.032967	0.032967
BXD	10	114024167	114517736	493570	114587111	115080680	493570	3	0.032967	0.032967
BXD	11	20547225	20711370	164146	20647222	20811367	164146	3	0.032967	0.032967
BXD	15	102884942	102952752	67811	103054511	103122321	67811	3	0.032967	0.032967
BXD	4	81101601	81303985	202385	81455697	81658081	202385	3	0.032967	0.032967
BXD	4	125971596	126059738	88143	126294352	126382494	88143	3	0.032967	0.032967
BXD	6	23192014	24058036	866023	23242014	24108036	866023	3	0.032967	0.032967
BXD	9	69498428	69706341	207914	69650621	69858534	207914	3	0.032967	0.032967
BXD	1	22064921	22094566	29646	22074840	22104485	29646	3	0.032967	0.032967
BXD	1	27305208	27321155	15948	27248363	27264310	15948	3	0.032967	0.032967
BXD	10	7220274	7324893	104620	7500476	7605095	104620	3	0.032967	0.032967
BXD	11	42580411	42615338	34928	42766909	42801836	34928	3	0.032967	0.032967
BXD	7	35811329	35893828	82500	35026310	35108809	82500	3	0.032967	0.032967
BXD	8	77490698	77589663	98966	74966799	75065764	98966	3	0.032967	0.032967
BXD	4	5526216	6301847	775632	5599069	6374700	775632	3	0.032967	0.032967
BXD	4	119911261	119930528	19268	120238656	120257923	19268	3	0.032967	0.032967
BXD	5	23868745	23876829	8085	24362927	24371011	8085	3	0.032967	0.032967
BXD	8	63889001	63955779	66779	61410204	61476982	66779	3	0.032967	0.032967
BXD	X	132791936	132824800	32865	136257397	136290261	32865	3	0.032967	0.032967
BXD	10	13398988	13418517	19530	13679182	13698711	19530	3	0.032967	0.032967
BXD	14	78441116	78691560	250445	78041309	78291753	250445	3	0.032967	0.032967
BXD	5	76230237	76254714	24478	75834212	75858689	24478	3	0.032967	0.032967
BXD	X	48083715	48727932	644218	50730538	51374755	644218	3	0.032967	0.032967
BXD	14	81342061	81372130	30070	80942254	80972323	30070	3	0.032967	0.032967
BXD	15	86802942	86809411	6470	86972512	86978981	6470	3	0.032967	0.032967
BXD	4	9075277	9183050	107774	9148130	9255903	107774	3	0.032967	0.032967
BXD	11	116889359	117023348	133990	117028045	117162034	133990	3	0.032967	0.032967
BXD	4	40972608	41138848	166241	41025575	41191815	166241	3	0.032967	0.032967
BXD	7	31316196	31316870	675	30531177	30531851	675	3	0.032967	0.032967
BXD	1	39077592	39197264	119673	39020747	39140419	119673	3	0.032967	0.032967
BXD	2	99634632	99650573	15942	99794475	99810416	15942	3	0.032967	0.032967
BXD	2	165528842	165576578	47737	165703342	165751078	47737	3	0.032967	0.032967
BXD	7	124151625	124308076	156452	117008111	117164562	156452	3	0.032967	0.032967
BXD	11	106244293	106549473	305181	106382979	106688159	305181	3	0.032967	0.032967
BXD	11	63036769	63043491	6723	63223267	63229989	6723	3	0.032967	0.032967
BXD	14	65227276	65300510	73235	64608439	64681673	73235	3	0.032967	0.032967
BXD	14	120366386	120383494	17109	119967164	119984272	17109	3	0.032967	0.032967
BXD	15	45016290	45103193	86904	45184744	45271647	86904	3	0.032967	0.032967
BXD	5	97962502	97969821	7320	97533483	97540802	7320	3	0.032967	0.032967
BXD	7	81483063	81509637	26575	74338177	74364751	26575	3	0.032967	0.032967
BXD	8	93131610	93172236	40627	90607711	90648337	40627	3	0.032967	0.032967
BXD	9	106603531	107541580	938050	106701200	107639249	938050	3	0.032967	0.032967
BXD	17	50827925	50872669	44745	50688600	50733344	44745	3	0.032967	0.032967
BXD	6	12681596	12746974	65379	12731596	12796974	65379	3	0.032967	0.032967
BXD	6	122280472	122729123	448652	122330454	122779105	448652	3	0.032967	0.032967
BXD	2	17837133	17880482	43350	17915506	17958855	43350	3	0.032967	0.032967
BXD	6	32351934	32489323	137390	32401934	32539323	137390	3	0.032967	0.032967
BXD	15	41596408	41610079	13672	41764862	41778533	13672	3	0.032967	0.032967
BXD	19	48646964	48653109	6146	48572474	48578619	6146	3	0.032967	0.032967
BXD	2	41468331	41483052	14722	41612811	41627532	14722	3	0.032967	0.032967
BXD	5	102537262	103038213	500952	102108243	102609194	500952	3	0.032967	0.032967
BXD	7	122487274	122489682	2409	115343760	115346168	2409	3	0.032967	0.032967
BXD	17	3650610	3691079	40470	3650610	3691079	40470	3	0.032967	0.032967
BXD	4	125041771	125174329	132559	125364527	125497085	132559	3	0.032967	0.032967
BXD	17	76726769	76816780	90012	76327429	76417440	90012	3	0.032967	0.032967
BXD	8	130340663	130347711	7049	127816763	127823811	7049	3	0.032967	0.032967
BXD	16	73096968	73451697	354730	73096723	73451452	354730	3	0.032967	0.032967
BXD	5	55195252	55230119	34868	54804013	54838880	34868	3	0.032967	0.032967
BXD	13	91507590	91589868	82279	91367985	91450263	82279	3	0.032967	0.032967
BXD	15	94975462	95004097	28636	95145031	95173666	28636	3	0.032967	0.032967
BXD	17	91986317	92060286	73970	91586977	91660946	73970	3	0.032967	0.032967
BXD	11	55076883	55207958	131076	55263381	55394456	131076	3	0.032967	0.032967
BXD	12	46031419	46239485	208067	44930432	45138498	208067	3	0.032967	0.032967
BXD	7	103120267	103146114	25848	95971757	95997604	25848	3	0.032967	0.032967
BXD	9	34808713	34866565	57853	35001128	35058980	57853	3	0.032967	0.032967
BXD	9	106477603	106603529	125927	106575272	106701198	125927	3	0.032967	0.032967
BXD	17	84053820	84101562	47743	83654480	83702222	47743	3	0.032967	0.032967
BXD	19	22509596	22530893	21298	22435106	22456403	21298	3	0.032967	0.032967
BXD	X	128310065	128384838	74774	131775526	131850299	74774	3	0.032967	0.032967
BXD	1	58081113	58172416	91304	58024269	58115572	91304	3	0.032967	0.032967
BXD	15	94079286	94090809	11524	94248855	94260378	11524	3	0.032967	0.032967
BXD	16	97760249	97788528	28280	97538642	97566921	28280	3	0.032967	0.032967
BXD	17	21732884	21819299	86416	21595917	21682332	86416	3	0.032967	0.032967
BXD	17	48635095	48739176	104082	48495770	48599851	104082	3	0.032967	0.032967
BXD	3	39184905	39549751	364847	39285983	39650829	364847	3	0.032967	0.032967
BXD	3	144262529	144337964	75436	144599565	144675000	75436	3	0.032967	0.032967
BXD	5	113692088	113802973	110886	113263068	113373953	110886	3	0.032967	0.032967
BXD	6	52012396	52053614	41219	52062397	52103615	41219	3	0.032967	0.032967
BXD	7	122213584	122227898	14315	115070070	115084384	14315	3	0.032967	0.032967
BXD	8	22999522	23004523	5002	21889050	21894051	5002	3	0.032967	0.032967
BXD	1	188821869	188869944	48076	186997990	187046065	48076	3	0.032967	0.032967
BXD	10	124981173	125008070	26898	125544117	125571014	26898	3	0.032967	0.032967
BXD	14	72036587	72405682	369096	71636780	72005875	369096	3	0.032967	0.032967
BXD	19	40423561	40444773	21213	40349071	40370283	21213	3	0.032967	0.032967
BXD	3	97477475	98090359	612885	97673552	98286436	612885	3	0.032967	0.032967
BXD	3	119342295	119392186	49892	119639377	119689268	49892	3	0.032967	0.032967
BXD	4	20432717	20458111	25395	20505570	20530964	25395	3	0.032967	0.032967
BXD	4	108876671	108889965	13295	109204066	109217360	13295	3	0.032967	0.032967
BXD	4	140337991	140355525	17535	140782076	140799610	17535	3	0.032967	0.032967
BXD	6	110849174	110867932	18759	110899180	110917938	18759	3	0.032967	0.032967
BXD	7	104613847	104617770	3924	97465337	97469260	3924	3	0.032967	0.032967
BXD	9	87350725	87398946	48222	87455890	87504111	48222	3	0.032967	0.032967
BXD	1	141134357	141343161	208805	139237780	139446584	208805	3	0.032967	0.032967
BXD	13	100723868	101027612	303745	99953913	100257657	303745	3	0.032967	0.032967
BXD	16	51052822	51070059	17238	51052709	51069946	17238	3	0.032967	0.032967
BXD	17	90779233	90801724	22492	90379893	90402384	22492	3	0.032967	0.032967
BXD	18	69238278	69327221	88944	69078624	69167567	88944	3	0.032967	0.032967
BXD	2	180223102	180337909	114808	180488397	180603204	114808	3	0.032967	0.032967
BXD	3	143232984	143265200	32217	143570020	143602236	32217	3	0.032967	0.032967
BXD	5	118232842	118260551	27710	117782833	117810542	27710	3	0.032967	0.032967
BXD	6	43946759	43971904	25146	43996760	44021905	25146	3	0.032967	0.032967
BXD	7	37455054	37478542	23489	36670035	36693523	23489	3	0.032967	0.032967
BXD	8	74465192	74488685	23494	71941293	71964786	23494	3	0.032967	0.032967
BXD	9	51266535	51289441	22907	51458430	51481336	22907	3	0.032967	0.032967
BXD	9	64309300	64361157	51858	64461493	64513350	51858	3	0.032967	0.032967
BXD	13	110400258	110406925	6668	109610062	109616729	6668	3	0.032967	0.032967
BXD	14	47167625	47204457	36833	46547950	46584782	36833	3	0.032967	0.032967
BXD	4	73889519	73898813	9295	74243615	74252909	9295	3	0.032967	0.032967
BXD	9	84989202	85010951	21750	85095595	85117344	21750	3	0.032967	0.032967
BXD	10	12542516	12604547	62032	12822718	12884749	62032	3	0.032967	0.032967
BXD	13	39906643	39985236	78594	39811274	39889867	78594	3	0.032967	0.032967
BXD	19	8614034	8755893	141860	8539544	8681403	141860	3	0.032967	0.032967
BXD	19	57787196	57831412	44217	57712706	57756922	44217	3	0.032967	0.032967
BXD	8	118505241	118509314	4074	115981341	115985414	4074	3	0.032967	0.032967
BXD	9	68604060	68624400	20341	68756253	68776593	20341	3	0.032967	0.032967
BXD	10	90900368	91167458	267091	91437623	91704713	267091	3	0.032967	0.032967
BXD	3	87557326	87658786	101461	87753404	87854864	101461	3	0.032967	0.032967
BXD	12	105497719	105498304	586	104259509	104260094	586	3	0.032967	0.032967
BXD	4	62087138	62311189	224052	62426104	62650155	224052	3	0.032967	0.032967
BXD	3	38414910	38426720	11811	38515988	38527798	11811	3	0.032967	0.032967
BXD	5	43386561	43567476	180916	42995322	43176237	180916	3	0.032967	0.032967
BXD	6	25143653	25198668	55016	25193653	25248668	55016	3	0.032967	0.032967
BXD	7	65621652	65666355	44704	58366282	58410985	44704	3	0.032967	0.032967
BXD	9	80904226	80917406	13181	81010619	81023799	13181	3	0.032967	0.032967
BXD	1	108645408	108836537	191130	106748831	106939960	191130	3	0.032967	0.032967
BXD	13	56020677	56042725	22049	55919316	55941364	22049	3	0.032967	0.032967
BXD	15	73265537	73300921	35385	73435107	73470491	35385	3	0.032967	0.032967
BXD	15	89297853	89383181	85329	89467422	89552750	85329	3	0.032967	0.032967
BXD	19	16784966	16874715	89750	16710476	16800225	89750	3	0.032967	0.032967
BXD	2	162448505	162462291	13787	162622769	162636555	13787	3	0.032967	0.032967
BXD	6	116847503	116893021	45519	116897485	116943003	45519	3	0.032967	0.032967
BXD	12	59034908	59056312	21405	57933921	57955325	21405	3	0.032967	0.032967
BXD	2	74358063	74945983	587921	74520006	75107926	587921	3	0.032967	0.032967
BXD	4	3591811	3623302	31492	3664664	3696155	31492	3	0.032967	0.032967
BXD	4	126389526	126411494	21969	126712282	126734250	21969	3	0.032967	0.032967
BXD	7	77175092	77651350	476259	70030206	70506464	476259	3	0.032967	0.032967
BXD	1	169124794	169153012	28219	167194663	167222881	28219	3	0.032967	0.032967
BXD	13	46752052	46830156	78105	46656683	46734787	78105	3	0.032967	0.032967
BXD	14	47116849	47155083	38235	46497174	46535408	38235	3	0.032967	0.032967
BXD	15	70205078	70219591	14514	70374648	70389161	14514	3	0.032967	0.032967
BXD	19	8884937	9101494	216558	8810447	9027004	216558	3	0.032967	0.032967
BXD	4	124591576	124841413	249838	124914332	125164169	249838	3	0.032967	0.032967
BXD	11	98133255	98168389	35135	98271941	98307075	35135	3	0.032967	0.032967
BXD	16	39600923	39620423	19501	39600810	39620310	19501	3	0.032967	0.032967
BXD	6	125873146	126740741	867596	125923128	126790723	867596	3	0.032967	0.032967
BXD	12	105845132	105853428	8297	104606922	104615218	8297	3	0.032967	0.032967
BXD	6	28190793	28665962	475170	28240793	28715962	475170	3	0.032967	0.032967
BXD	10	120856131	120883230	27100	121419075	121446174	27100	3	0.032967	0.032967
BXD	3	81892145	82055130	162986	82088223	82251208	162986	3	0.032967	0.032967
BXD	1	65203140	65210123	6984	65156566	65163549	6984	3	0.032967	0.032967
BXD	17	8037390	8380606	343217	7844525	8187741	343217	3	0.032967	0.032967
BXD	18	71188772	71213821	25050	71029118	71054167	25050	3	0.032967	0.032967
BXD	19	30746428	30877437	131010	30671938	30802947	131010	3	0.032967	0.032967
BXD	15	91249542	91591004	341463	91419111	91760573	341463	3	0.032967	0.032967
BXD	11	36551308	36595769	44462	36737806	36782267	44462	3	0.032967	0.032967
BXD	14	117309113	117332860	23748	116909891	116933638	23748	3	0.032967	0.032967
BXD	3	8842773	9071138	228366	8842773	9071138	228366	3	0.032967	0.032967
BXD	4	32163290	32187428	24139	32076315	32100453	24139	3	0.032967	0.032967
BXD	6	125515889	125873144	357256	125565871	125923126	357256	3	0.032967	0.032967
BXD	1	186146985	186175634	28650	184323106	184351755	28650	3	0.032967	0.032967
BXD	12	39523267	39657106	133840	38796680	38930519	133840	3	0.032967	0.032967
BXD	X	134541559	134557316	15758	138007020	138022777	15758	3	0.032967	0.032967
BXD	5	143123216	143596276	473061	142647262	142834597	187336	3	0.032967	0.032967
BXD	3	69874282	69957386	83105	70070360	70153464	83105	3	0.032967	0.032967
BXD	X	150079520	150137380	57861	153644977	153702837	57861	3	0.032967	0.032967
LXS	11	90649015	93019808	2370794	90787701	93158494	2370794	5	0.078125	0.0329531
BXD	2	131942989	134626703	2683715	132117253	134800967	2683715	8	0.0879121	0.0327576
AXB	3	52771279	56453517	3682239	52967357	56649595	3682239	3	0.12	0.0325889
BXD	5	37230541	38918404	1687864	36839302	38527165	1687864	5	0.0549451	0.032553
LXS	2	24701040	26148332	1447293	24845520	26292812	1447293	3	0.046875	0.0323881
LXS	3	94933347	96381675	1448329	95129425	96577752	1448328	3	0.046875	0.0323649
AXB	7	135825552	137061570	1236019	128682038	129918056	1236019	1	0.04	0.032362
LXS	12	31940483	35333655	3393173	31255618	34648790	3393173	7	0.109375	0.0322338
AXB	13	57776330	59022076	1245747	57674969	58920715	1245747	1	0.04	0.0321092
AXB	8	94029720	95277274	1247555	91505821	92753375	1247555	1	0.04	0.0320627
BXD	6	12937173	14310521	1373349	12987173	14360521	1373349	4	0.043956	0.0320065
AXB	4	41664426	42914829	1250404	41717394	42901957	1184564	1	0.04	0.0319897
AXB	9	13421851	14675784	1253934	13617407	14871340	1253934	1	0.04	0.0318996
BXD	12	95616425	97343221	1726797	94378265	96105011	1726747	5	0.0549451	0.0318191
BXD	6	40029338	43830054	3800717	40079339	43880055	3800717	11	0.120879	0.0318043
AXB	14	117676055	118934754	1258700	117276833	118535532	1258700	1	0.04	0.0317788
LXS	7	134477730	137928712	3450983	127334216	130785198	3450983	7	0.109375	0.0316939
LXS	8	24993058	27953610	2960553	23882586	26843138	2960553	6	0.09375	0.0316664
BXD	9	29752643	31141712	1389070	29945058	31334127	1389070	4	0.043956	0.0316442
LXS	16	85812755	88284449	2471695	85812510	88284204	2471695	5	0.078125	0.0316079
BXD	6	60541374	61587592	1046219	60591380	61637598	1046219	3	0.032967	0.0315106
AXB	9	24593865	27137679	2543815	24789421	27330094	2540674	2	0.08	0.0314488
LXS	15	35803061	38292802	2489742	35873306	38363047	2489742	5	0.078125	0.0313788
LXS	1	174421480	174790138	368659	172491349	172860007	368659	2	0.03125	0.03125
LXS	15	65719814	65750743	30930	65888252	65919181	30930	2	0.03125	0.03125
LXS	16	97594878	97617114	22237	97373271	97395507	22237	2	0.03125	0.03125
LXS	17	70878001	70889136	11136	70528661	70539796	11136	2	0.03125	0.03125
LXS	5	58418237	58461940	43704	58026998	58070701	43704	2	0.03125	0.03125
LXS	6	22965512	22973702	8191	23015512	23023702	8191	2	0.03125	0.03125
LXS	7	146136967	146176069	39103	138945284	138984426	39143	2	0.03125	0.03125
LXS	8	106714845	106757670	42826	104190945	104233770	42826	2	0.03125	0.03125
LXS	1	138620713	138693260	72548	136724136	136796683	72548	2	0.03125	0.03125
LXS	13	83222093	83660146	438054	83083094	83521147	438054	2	0.03125	0.03125
LXS	14	55058092	55221860	163769	54439255	54603023	163769	2	0.03125	0.03125
LXS	15	102271875	102553523	281649	102441444	102723092	281649	2	0.03125	0.03125
LXS	16	63679872	63710238	30367	63680046	63710412	30367	2	0.03125	0.03125
LXS	18	12568300	13470502	902203	12409791	13311993	902203	2	0.03125	0.03125
LXS	18	46668026	46966261	298236	46508372	46806607	298236	2	0.03125	0.03125
LXS	2	125999465	126724547	725083	126173729	126898811	725083	2	0.03125	0.03125
LXS	1	92171931	92281582	109652	90275356	90385007	109652	2	0.03125	0.03125
LXS	10	20163805	20181992	18188	20443999	20462186	18188	2	0.03125	0.03125
LXS	10	123441111	123477840	36730	124004055	124040784	36730	2	0.03125	0.03125
LXS	11	16670488	16681657	11170	16770485	16781654	11170	2	0.03125	0.03125
LXS	11	111334037	111398735	64699	111472723	111537421	64699	2	0.03125	0.03125
LXS	13	56328606	56895383	566778	56227245	56794022	566778	2	0.03125	0.03125
LXS	6	137236905	137333549	96645	137288384	137385028	96645	2	0.03125	0.03125
LXS	7	37385228	37412278	27051	36600209	36627259	27051	2	0.03125	0.03125
LXS	1	67618358	68031811	413454	67571784	67985237	413454	2	0.03125	0.03125
LXS	11	108797042	109109664	312623	108935728	109248350	312623	2	0.03125	0.03125
LXS	15	4888424	4963911	75488	4938424	5013911	75488	2	0.03125	0.03125
LXS	4	95537182	95567127	29946	95870491	95900436	29946	2	0.03125	0.03125
LXS	8	28109952	28144681	34730	26999480	27034209	34730	2	0.03125	0.03125
LXS	9	13128243	13224549	96307	13128243	13421327	293085	2	0.03125	0.03125
LXS	1	137876680	137882098	5419	135980103	135985521	5419	2	0.03125	0.03125
LXS	1	177434898	177531061	96164	175504767	175600930	96164	2	0.03125	0.03125
LXS	11	10457148	10796909	339762	10557145	10896906	339762	2	0.03125	0.03125
LXS	13	11702060	11736180	34121	11609793	11643913	34121	2	0.03125	0.03125
LXS	13	67463585	67526575	62991	67362649	67425639	62991	2	0.03125	0.03125
LXS	14	22525529	22548599	23071	21706307	21729377	23071	2	0.03125	0.03125
LXS	14	60517382	60581450	64069	59898545	59962613	64069	2	0.03125	0.03125
LXS	17	66785541	66986484	200944	66436201	66637144	200944	2	0.03125	0.03125
LXS	18	55403281	55441717	38437	55243627	55282063	38437	2	0.03125	0.03125
LXS	18	64460712	64535507	74796	64301058	64375853	74796	2	0.03125	0.03125
LXS	18	73051130	73081807	30678	72891476	72922153	30678	2	0.03125	0.03125
LXS	19	19618171	19706014	87844	19543681	19631524	87844	2	0.03125	0.03125
LXS	2	99634632	99670488	35857	99794475	99830331	35857	2	0.03125	0.03125
LXS	5	133025855	133538653	512799	132549985	133062783	512799	2	0.03125	0.03125
LXS	5	151161796	151203464	41669	150359221	150400889	41669	2	0.03125	0.03125
LXS	6	3943129	3967081	23953	3993129	4017081	23953	2	0.03125	0.03125
LXS	8	92962805	93010209	47405	90438906	90486310	47405	2	0.03125	0.03125
LXS	13	104001026	104055681	54656	103210946	103265601	54656	2	0.03125	0.03125
LXS	18	74022249	74048802	26554	73862595	73889148	26554	2	0.03125	0.03125
LXS	5	19850837	19867977	17141	20345019	20362159	17141	2	0.03125	0.03125
LXS	5	112011978	112400101	388124	111582958	111971081	388124	2	0.03125	0.03125
LXS	7	74321191	74680199	359009	67176305	67535313	359009	2	0.03125	0.03125
LXS	14	121107131	121554139	447009	120707909	121154917	447009	2	0.03125	0.03125
LXS	5	119963103	120443394	480292	119513094	119993385	480292	2	0.03125	0.03125
LXS	7	25453411	25478181	24771	24668392	24693162	24771	2	0.03125	0.03125
LXS	1	22837644	22908520	70877	22830805	22901681	70877	2	0.03125	0.03125
LXS	1	179214823	179307317	92495	177284692	177377186	92495	2	0.03125	0.03125
LXS	10	119037947	119052322	14376	119600891	119615266	14376	2	0.03125	0.03125
LXS	14	99903776	100046192	142417	99504557	99646973	142417	2	0.03125	0.03125
LXS	14	118045798	118378752	332955	117646576	117979530	332955	2	0.03125	0.03125
LXS	18	73282447	73604584	322138	73122793	73444930	322138	2	0.03125	0.03125
LXS	4	89877357	90034603	157247	90210666	90367912	157247	2	0.03125	0.03125
LXS	11	67632494	67651323	18830	67818992	67837821	18830	2	0.03125	0.03125
LXS	12	10783976	10960888	176913	10777170	10954082	176913	2	0.03125	0.03125
LXS	12	59812657	59955311	142655	58711670	58854324	142655	2	0.03125	0.03125
LXS	15	11218588	11241218	22631	11288833	11311463	22631	2	0.03125	0.03125
LXS	17	90829694	90924506	94813	90430354	90525166	94813	2	0.03125	0.03125
LXS	3	9620641	9623493	2853	9620641	9623493	2853	2	0.03125	0.03125
LXS	6	32624277	32631674	7398	32674277	32681674	7398	2	0.03125	0.03125
LXS	7	144966455	145815784	849330	137774772	138624101	849330	2	0.03125	0.03125
LXS	13	106904523	106966289	61767	106114443	106176209	61767	2	0.03125	0.03125
LXS	14	107983041	108107933	124893	107583824	107708716	124893	2	0.03125	0.03125
LXS	4	25896366	26886514	990149	25969219	26959367	990149	2	0.03125	0.03125
LXS	6	87711391	88030647	319257	87761397	88080653	319257	2	0.03125	0.03125
LXS	12	75953406	76050540	97135	74852419	74949553	97135	2	0.03125	0.03125
LXS	2	54849647	54944830	95184	54997236	55092419	95184	2	0.03125	0.03125
LXS	7	75003784	75206550	202767	67858898	68061664	202767	2	0.03125	0.03125
LXS	9	28432128	28497081	64954	28624543	28689496	64954	2	0.03125	0.03125
LXS	11	110303905	110318681	14777	110442591	110457367	14777	2	0.03125	0.03125
LXS	17	46983549	47063971	80423	46846600	46927022	80423	2	0.03125	0.03125
LXS	18	24788397	24871787	83391	24629896	24713286	83391	2	0.03125	0.03125
LXS	19	27576958	27606067	29110	27502468	27531577	29110	2	0.03125	0.03125
LXS	19	44966337	45007214	40878	44891847	44932724	40878	2	0.03125	0.03125
LXS	7	31446801	31508106	61306	30661782	30723087	61306	2	0.03125	0.03125
LXS	11	107795240	107804721	9482	107933926	107943407	9482	2	0.03125	0.03125
LXS	14	29287398	29443034	155637	28474212	28629848	155637	2	0.03125	0.03125
LXS	18	78389639	78481560	91922	78192900	78284821	91922	2	0.03125	0.03125
LXS	19	25173686	25204720	31035	25099196	25130230	31035	2	0.03125	0.03125
LXS	19	48287265	48413765	126501	48212775	48339275	126501	2	0.03125	0.03125
LXS	16	84999296	85018636	19341	84999051	85018391	19341	2	0.03125	0.03125
LXS	1	72000787	72010114	9328	71954213	71963540	9328	2	0.03125	0.03125
LXS	14	76536255	76605079	68825	76136448	76205272	68825	2	0.03125	0.03125
LXS	2	32385995	32503747	117753	32530475	32648227	117753	2	0.03125	0.03125
LXS	15	20030237	20068980	38744	20100482	20139225	38744	2	0.03125	0.03125
LXS	17	42567847	42613937	46091	42430898	42476988	46091	2	0.03125	0.03125
LXS	4	128001967	128074186	72220	128324723	128396942	72220	2	0.03125	0.03125
LXS	X	93259518	93917493	657976	96064179	96722154	657976	2	0.03125	0.03125
LXS	12	35560315	35568361	8047	34875618	34883664	8047	2	0.03125	0.03125
LXS	13	96712264	96817258	104995	95942309	96047303	104995	2	0.03125	0.03125
LXS	15	25203502	25218166	14665	25273747	25288411	14665	2	0.03125	0.03125
LXS	19	35692494	36131091	438598	35618004	36056601	438598	2	0.03125	0.03125
LXS	19	44125681	44150580	24900	44051191	44076090	24900	2	0.03125	0.03125
LXS	3	10647182	11038106	390925	10647182	11038106	390925	2	0.03125	0.03125
LXS	6	71392883	71394703	1821	71442889	71444709	1821	2	0.03125	0.03125
LXS	1	124950731	125268955	318225	123054154	123372378	318225	2	0.03125	0.03125
LXS	10	4409669	4442937	33269	4689871	4723139	33269	2	0.03125	0.03125
LXS	12	16256442	16302653	46212	16249636	16295847	46212	2	0.03125	0.03125
LXS	14	61281735	61319284	37550	60662898	60700447	37550	2	0.03125	0.03125
LXS	15	8106608	8654499	547892	8156608	8704499	547892	2	0.03125	0.03125
LXS	4	136712431	136719890	7460	137156516	137163975	7460	2	0.03125	0.03125
LXS	5	129656946	129762694	105749	129151071	129256819	105749	2	0.03125	0.03125
LXS	5	150859225	150966530	107306	150056650	150163955	107306	2	0.03125	0.03125
LXS	1	65417092	65961412	544321	65370518	65914838	544321	2	0.03125	0.03125
LXS	11	78071903	78996252	924350	78258401	79182750	924350	2	0.03125	0.03125
LXS	13	7158206	7879320	721115	7158960	7880074	721115	2	0.03125	0.03125
LXS	19	56074504	56077548	3045	56000014	56003058	3045	2	0.03125	0.03125
LXS	12	31562450	31697691	135242	30877585	31012826	135242	2	0.03125	0.03125
LXS	18	41602627	42267642	665016	41442973	42107988	665016	2	0.03125	0.03125
LXS	3	69494098	69593459	99362	69690176	69789537	99362	2	0.03125	0.03125
LXS	6	92301819	92541105	239287	92351825	92591111	239287	2	0.03125	0.03125
LXS	9	112824077	113291956	467880	112921573	113382838	461266	2	0.03125	0.03125
LXS	1	34313089	34545121	232033	34256244	34488276	232033	2	0.03125	0.03125
LXS	11	93341777	93397732	55956	93480463	93536418	55956	2	0.03125	0.03125
LXS	14	100245280	100259792	14513	99846061	99860573	14513	2	0.03125	0.03125
LXS	18	10631029	11021231	390203	10631031	11021233	390203	2	0.03125	0.03125
LXS	5	26839838	27094924	255087	26513298	26768384	255087	2	0.03125	0.03125
LXS	7	142793403	143625564	832162	135601720	136433881	832162	2	0.03125	0.03125
LXS	2	10249355	10263300	13946	10327728	10341673	13946	2	0.03125	0.03125
LXS	2	123351902	123399968	48067	123526166	123574232	48067	2	0.03125	0.03125
LXS	19	58640177	58760691	120515	58565687	58686201	120515	2	0.03125	0.03125
LXS	7	131493021	131763004	269984	124349507	124619490	269984	2	0.03125	0.03125
LXS	1	21858068	21909833	51766	21867987	21919752	51766	2	0.03125	0.03125
LXS	1	25284505	25319388	34884	25227660	25262543	34884	2	0.03125	0.03125
LXS	3	156292913	156398822	105910	156629949	156735858	105910	2	0.03125	0.03125
LXS	4	50036750	50211229	174480	50023878	50198357	174480	2	0.03125	0.03125
LXS	9	101242963	101357550	114588	101340633	101455220	114588	2	0.03125	0.03125
LXS	15	98865023	98972216	107194	99034592	99141785	107194	2	0.03125	0.03125
LXS	2	131632951	131662302	29352	131807215	131836566	29352	2	0.03125	0.03125
LXS	9	29196088	29748080	551993	29388503	29940495	551993	2	0.03125	0.03125
LXS	12	15765397	15840450	75054	15758591	15833644	75054	2	0.03125	0.03125
LXS	15	65974300	66006850	32551	66142738	66175288	32551	2	0.03125	0.03125
LXS	18	53320682	53700213	379532	53161028	53540559	379532	2	0.03125	0.03125
LXS	19	56422640	56523333	100694	56348150	56448843	100694	2	0.03125	0.03125
LXS	3	81184721	81392887	208167	81380799	81588965	208167	2	0.03125	0.03125
LXS	12	25988694	25993866	5173	25303829	25309001	5173	2	0.03125	0.03125
LXS	14	97619204	97640599	21396	97219985	97241380	21396	2	0.03125	0.03125
LXS	18	78744197	78772825	28629	78547458	78576086	28629	2	0.03125	0.03125
LXS	5	38941272	38996039	54768	38550033	38604800	54768	2	0.03125	0.03125
LXS	8	51960917	52135540	174624	50875563	51050186	174624	2	0.03125	0.03125
LXS	1	29125235	29156448	31214	29068390	29099603	31214	2	0.03125	0.03125
LXS	7	77726020	77734077	8058	70581134	70589191	8058	2	0.03125	0.03125
LXS	17	16016349	16101456	85108	15879385	15964492	85108	2	0.03125	0.03125
LXS	18	32709820	32735908	26089	32550166	32576254	26089	2	0.03125	0.03125
LXS	7	36918544	36965786	47243	36133525	36180767	47243	2	0.03125	0.03125
LXS	8	60423145	60443896	20752	57944348	57965099	20752	2	0.03125	0.03125
LXS	8	129028920	129091675	62756	126505020	126567775	62756	2	0.03125	0.03125
LXS	1	62409596	62838160	428565	62363022	62791586	428565	2	0.03125	0.03125
LXS	11	29217243	29852455	635213	29317243	29952455	635213	2	0.03125	0.03125
LXS	19	57787196	57831412	44217	57712706	57756922	44217	2	0.03125	0.03125
LXS	3	96753395	97477473	724079	96949472	97673550	724079	2	0.03125	0.03125
LXS	7	5963093	6835672	872580	6011491	6882961	871471	2	0.03125	0.03125
LXS	7	147362500	147510622	148123	140176601	140324723	148123	2	0.03125	0.03125
LXS	12	9865602	10044195	178594	9858796	10037389	178594	2	0.03125	0.03125
LXS	12	60142026	60246356	104331	59041039	59145369	104331	2	0.03125	0.03125
LXS	17	84078290	84102539	24250	83678950	83703199	24250	2	0.03125	0.03125
LXS	7	98481320	98938356	457037	91332810	91789846	457037	2	0.03125	0.03125
LXS	19	17227364	17257719	30356	17152874	17183229	30356	2	0.03125	0.03125
LXS	2	26586855	26790735	203881	26731335	26935215	203881	2	0.03125	0.03125
LXS	5	39517231	39540307	23077	39125992	39149068	23077	2	0.03125	0.03125
LXS	1	177227012	177239602	12591	175296881	175309471	12591	2	0.03125	0.03125
LXS	7	47517908	47544318	26411	40262538	40288948	26411	2	0.03125	0.03125
LXS	18	54882119	54904638	22520	54722465	54744984	22520	2	0.03125	0.03125
LXS	2	114144763	114151085	6323	114319027	114325349	6323	2	0.03125	0.03125
LXS	3	79464081	79493613	29533	79660159	79689691	29533	2	0.03125	0.03125
LXS	7	78312948	78322357	9410	71168062	71177471	9410	2	0.03125	0.03125
LXS	8	18442016	18502836	60821	18442016	18502836	60821	2	0.03125	0.03125
LXS	9	34771469	34775091	3623	34963884	34967506	3623	2	0.03125	0.03125
LXS	17	9613557	9629086	15530	9420692	9436221	15530	2	0.03125	0.03125
LXS	10	125287616	125367477	79862	125850560	125930421	79862	2	0.03125	0.03125
LXS	11	30109147	30143641	34495	30209147	30243641	34495	2	0.03125	0.03125
LXS	11	55076883	55207958	131076	55263381	55394456	131076	2	0.03125	0.03125
LXS	15	66110776	66123483	12708	66279214	66291921	12708	2	0.03125	0.03125
LXS	2	70082131	70171696	89566	70244074	70333639	89566	2	0.03125	0.03125
LXS	8	109023827	109094860	71034	106499927	106570960	71034	2	0.03125	0.03125
LXS	10	23985951	23999608	13658	24266145	24279802	13658	2	0.03125	0.03125
LXS	14	22122038	22249948	127911	21302816	21430726	127911	2	0.03125	0.03125
LXS	4	99196330	99316324	119995	99529639	99649633	119995	2	0.03125	0.03125
LXS	5	44510173	44559761	49589	44118934	44168522	49589	2	0.03125	0.03125
LXS	11	61141036	61256497	115462	61327534	61442995	115462	2	0.03125	0.03125
LXS	3	5720115	5775605	55491	5720115	5775605	55491	2	0.03125	0.03125
LXS	1	82040578	82063116	22539	82044003	82066541	22539	2	0.03125	0.03125
LXS	14	105370436	105466498	96063	104971219	105067281	96063	2	0.03125	0.03125
LXS	17	35833776	35892130	58355	35696831	35755185	58355	2	0.03125	0.03125
LXS	18	33984955	34019812	34858	33825301	33860158	34858	2	0.03125	0.03125
LXS	7	35726107	35764119	38013	34941088	34979100	38013	2	0.03125	0.03125
LXS	19	20546971	20664919	117949	20472481	20590429	117949	2	0.03125	0.03125
LXS	3	129875240	129914346	39107	130172322	130211428	39107	2	0.03125	0.03125
LXS	3	145059129	145068021	8893	145396165	145405057	8893	2	0.03125	0.03125
LXS	4	129106846	129125981	19136	129429602	129448737	19136	2	0.03125	0.03125
LXS	5	12691231	12837849	146619	12691231	12837849	146619	2	0.03125	0.03125
LXS	7	19854570	20000058	145489	19269221	19414709	145489	2	0.03125	0.03125
LXS	7	94075638	94152491	76854	86927128	87003981	76854	2	0.03125	0.03125
LXS	7	120795692	120817554	21863	113652178	113674040	21863	2	0.03125	0.03125
LXS	6	86065534	86168161	102628	86115540	86218167	102628	2	0.03125	0.03125
LXS	1	177391975	177434896	42922	175461844	175504765	42922	2	0.03125	0.03125
LXS	8	49539912	49644908	104997	48454558	48559554	104997	2	0.03125	0.03125
LXS	5	14324879	14660554	335676	14324879	14660554	335676	2	0.03125	0.03125
LXS	5	88483039	88550626	67588	88054014	88121601	67588	2	0.03125	0.03125
LXS	19	56739157	56929422	190266	56664667	56854932	190266	2	0.03125	0.03125
LXS	2	168318043	168801695	483653	168492543	168976195	483653	2	0.03125	0.03125
LXS	3	69241108	69295754	54647	69437186	69491832	54647	2	0.03125	0.03125
LXS	6	82258450	82266486	8037	82308456	82316492	8037	2	0.03125	0.03125
LXS	19	26353327	26432283	78957	26278837	26357793	78957	2	0.03125	0.03125
LXS	5	39181682	39231529	49848	38790443	38840290	49848	2	0.03125	0.03125
LXS	5	145737252	145769725	32474	144976383	145008856	32474	2	0.03125	0.03125
LXS	6	15581528	15661639	80112	15631528	15711639	80112	2	0.03125	0.03125
LXS	9	89733321	89823539	90219	89838483	89928701	90219	2	0.03125	0.03125
LXS	7	57978989	57984351	5363	50723619	50728981	5363	2	0.03125	0.03125
LXS	2	159686415	160168143	481729	159860679	160342407	481729	2	0.03125	0.03125
LXS	18	27595373	29098136	1502764	27436872	28939635	1502764	3	0.046875	0.0311925
LXS	14	101510256	103014266	1504011	101111039	102615049	1504011	3	0.046875	0.0311667
LXS	8	44422846	46931476	2508631	43337492	45846122	2508631	5	0.078125	0.0311425
LXS	18	66735072	72256707	5521636	66575418	72097053	5521636	11	0.171875	0.0311275
BXD	2	22872813	23932009	1059197	23017293	24076489	1059197	3	0.032967	0.0311246
LXS	9	64457224	66967914	2510691	64609417	67120107	2510691	5	0.078125	0.0311169
AXB	16	36351122	37636785	1285664	36351036	37636699	1285664	1	0.04	0.0311123
BXD	14	24379039	31800378	7421340	23559817	30987192	7427376	21	0.230769	0.0310954
BXD	15	55326291	62055347	6729057	55494736	62223792	6729057	19	0.208791	0.0310283
AXB	9	27137681	28430118	1292438	27330096	28622533	1292438	1	0.04	0.0309493
LXS	16	40140355	45695904	5555550	40140242	45695791	5555550	11	0.171875	0.0309375
BXD	15	7117981	11026880	3908900	7167981	11097125	3929145	11	0.120879	0.0309241
BXD	X	10267876	11344496	1076621	10690750	11767370	1076621	3	0.032967	0.0306208
LXS	3	12492151	14539870	2047720	12492151	14539870	2047720	4	0.0625	0.0305218
LXS	10	54821293	55848834	1027542	55101487	56129028	1027542	2	0.03125	0.0304124
AXB	9	28430120	29748080	1317961	28622535	29940495	1317961	1	0.04	0.0303499
LXS	1	157073550	160677686	3604137	155226420	158747555	3521136	7	0.109375	0.0303471
LXS	15	95990202	97541625	1551424	96159771	97711194	1551424	3	0.046875	0.0302142
LXS	13	39906643	44580488	4673846	39811274	44485119	4673846	9	0.140625	0.0300876
BXD	16	49849771	50946058	1096288	49849658	50945945	1096288	3	0.032967	0.0300715
BXD	15	63426026	64892361	1466336	63594471	65060799	1466329	4	0.043956	0.0299768
LXS	10	66303128	67348211	1045084	66840380	67885463	1045084	2	0.03125	0.0299019
LXS	19	10280486	14463053	4182568	10205996	14388563	4182568	8	0.125	0.0298859
BXD	3	101914953	104862463	2947511	102111030	105059545	2948516	8	0.0879121	0.0298259
LXS	15	40235498	41285074	1049577	40403952	41453528	1049577	2	0.03125	0.0297739
AXB	2	61061289	62405465	1344177	61223232	62567408	1344177	1	0.04	0.029758
AXB	10	112297403	113647952	1350550	112860347	114210896	1350550	1	0.04	0.0296176
BXD	6	18349978	23192012	4842035	18399978	23242012	4842035	13	0.142857	0.0295035
AXB	15	88319653	89675466	1355814	88489223	89845035	1355813	1	0.04	0.0295026
BXD	8	79990796	82984005	2993210	77466897	80460106	2993210	8	0.0879121	0.0293705
BXD	19	33028937	35648430	2619494	32954447	35573940	2619494	7	0.0769231	0.0293656
LXS	8	120564072	125895168	5331097	118040172	123371268	5331097	10	0.15625	0.0293092
BXD	5	27611829	29864034	2252206	27285289	29537494	2252206	6	0.0659341	0.0292753
BXD	5	25356858	27611827	2254970	25851040	27285287	1434248	6	0.0659341	0.0292394
BXD	11	14971670	16853389	1881720	15071667	16953386	1881720	5	0.0549451	0.0291994
BXD	1	178135394	180775868	2640475	176205263	178845737	2640475	7	0.0769231	0.0291323
BXD	10	78478603	81520273	3041671	79015858	82057528	3041671	8	0.0879121	0.0289026
AXB	17	55848280	57233172	1384893	55708982	57093749	1384768	1	0.04	0.0288831
AXB	4	27799338	29187596	1388259	27872191	29260446	1388256	1	0.04	0.0288131
BXD	12	85117958	86264365	1146408	83777008	84923415	1146408	3	0.032967	0.0287568
BXD	12	7460525	9755250	2294726	7453719	9748444	2294726	6	0.0659341	0.0287329
BXD	11	46237727	47388818	1151092	46424225	47575316	1151092	3	0.032967	0.0286398
BXD	10	76175592	78478601	2303010	76712847	79015856	2303010	6	0.0659341	0.0286295
LXS	9	41378094	47384662	6006569	41570011	47576579	6006569	11	0.171875	0.0286145
BXD	11	90649015	94499649	3850635	90787701	94638335	3850635	10	0.10989	0.0285382
BXD	4	64961022	66119433	1158412	65299988	66458399	1158412	3	0.032967	0.0284588
AXB	1	154230364	155637194	1406831	152383234	153790064	1406831	1	0.04	0.0284327
BXD	6	45037321	46980634	1943314	45087322	47030635	1943314	5	0.0549451	0.0282739
AXB	12	89982953	91408394	1425442	88744509	90169954	1425446	1	0.04	0.0280615
BXD	8	126576713	127751982	1175270	124052813	125228082	1175270	3	0.032967	0.0280506
LXS	16	73197914	77099094	3901181	73197669	77098849	3901181	7	0.109375	0.0280364
AXB	12	78210261	81069516	2859256	77109274	79968529	2859256	2	0.08	0.0279793
BXD	6	58267341	59473345	1206005	58317347	59523351	1206005	3	0.032967	0.0273357
AXB	8	80473914	83407652	2933739	77950015	80883753	2933739	2	0.08	0.027269
[truncated: 3,321 more rows]

## Sheet: recombination segment list
panel	strain	chr	from	to
AXB	AXB.1	1	52074620	53273314
AXB	AXB.1	1	172970026	172987566
AXB	AXB.1	1	190564922	190663258
AXB	AXB.1	10	12167400	12327421
AXB	AXB.1	10	30894064	42427605
AXB	AXB.1	11	47007068	53988308
AXB	AXB.1	12	56184414	57610542
AXB	AXB.1	14	43917987	46195719
AXB	AXB.1	14	78750346	83791472
AXB	AXB.1	14	118247912	120383494
AXB	AXB.1	14	120516156	120544641
AXB	AXB.1	14	122646215	123390033
AXB	AXB.1	15	14697179	14706927
AXB	AXB.1	15	28251499	29502604
AXB	AXB.1	15	31901839	32263325
AXB	AXB.1	15	55315633	55326289
AXB	AXB.1	16	27345012	27381967
AXB	AXB.1	16	66898485	67067125
AXB	AXB.1	16	73096968	73149824
AXB	AXB.1	16	77577448	77607291
AXB	AXB.1	16	85204962	90025920
AXB	AXB.1	16	92593868	92616810
AXB	AXB.1	17	55425357	55433685
AXB	AXB.1	19	28816754	32123866
AXB	AXB.1	19	58537251	58545558
AXB	AXB.1	2	93675242	93746790
AXB	AXB.1	2	160946729	161028873
AXB	AXB.1	3	95505385	95771293
AXB	AXB.1	3	147621838	147746586
AXB	AXB.1	3	155760254	156250828
AXB	AXB.1	4	23212065	23930213
AXB	AXB.1	4	96196230	97617566
AXB	AXB.1	4	117849395	117867596
AXB	AXB.1	4	131555158	132094952
AXB	AXB.1	4	135924406	135995357
AXB	AXB.1	4	154459615	154548869
AXB	AXB.1	5	118207253	118215728
AXB	AXB.1	5	119257657	119384570
AXB	AXB.1	6	122600515	122729123
AXB	AXB.1	7	127290665	127295265
AXB	AXB.1	7	144104787	146334787
AXB	AXB.1	8	11361555	14481189
AXB	AXB.1	8	31838234	31848236
AXB	AXB.1	8	98228126	98278400
AXB	AXB.1	X	46443469	46584800
AXB	AXB.10	1	128930524	128945980
AXB	AXB.10	1	154230364	155637194
AXB	AXB.10	1	165237195	169560324
AXB	AXB.10	10	47370541	57191367
AXB	AXB.10	10	66730215	67348211
AXB	AXB.10	11	20652121	20802444
AXB	AXB.10	13	64861437	64877519
AXB	AXB.10	14	19817806	25595922
AXB	AXB.10	14	46215721	46218156
AXB	AXB.10	15	20914767	21066731
AXB	AXB.10	15	25662349	25976896
AXB	AXB.10	15	26473492	26518117
AXB	AXB.10	15	34706202	34877149
AXB	AXB.10	16	54901205	56222923
AXB	AXB.10	16	94054465	95751361
AXB	AXB.10	18	44076776	44112189
AXB	AXB.10	19	11725331	11734045
AXB	AXB.10	19	25449295	25461056
AXB	AXB.10	19	27671957	27686268
AXB	AXB.10	19	48646964	48653109
AXB	AXB.10	19	56958212	57831412
AXB	AXB.10	2	161278835	161516665
AXB	AXB.10	2	174686776	178310390
AXB	AXB.10	3	143232984	143265200
AXB	AXB.10	3	143908228	144335110
AXB	AXB.10	3	155030455	155044646
AXB	AXB.10	4	86760633	86763305
AXB	AXB.10	5	45679421	45729525
AXB	AXB.10	5	50908607	52883319
AXB	AXB.10	5	58761469	58812687
AXB	AXB.10	5	66313112	66379287
AXB	AXB.10	5	66718218	66740689
AXB	AXB.10	6	140119514	143100912
AXB	AXB.10	7	75700109	75884635
AXB	AXB.10	7	87415236	87420069
AXB	AXB.10	7	142012872	144104785
AXB	AXB.10	7	149116346	149648426
AXB	AXB.10	8	95365224	95394470
AXB	AXB.10	9	51266535	51289441
AXB	AXB.10	9	58639428	58765013
AXB	AXB.10	9	114676439	114720319
AXB	AXB.10	9	120805381	120857717
AXB	AXB.12	1	32202098	32383955
AXB	AXB.12	1	37658789	37683111
AXB	AXB.12	1	62339903	62654297
AXB	AXB.12	1	151062928	151063377
AXB	AXB.12	1	153746862	153753402
AXB	AXB.12	1	155637196	157548416
AXB	AXB.12	1	164351874	164680089
AXB	AXB.12	1	165237195	169560324
AXB	AXB.12	10	12798790	12921702
AXB	AXB.12	10	42427607	43717116
AXB	AXB.12	10	57191369	61590280
AXB	AXB.12	10	67747984	70729874
AXB	AXB.12	10	74059353	74129043
AXB	AXB.12	11	72363540	72995537
AXB	AXB.12	11	78569943	81242665
AXB	AXB.12	11	95057724	95098665
AXB	AXB.12	11	97837739	98865157
AXB	AXB.12	11	104831079	104866845
AXB	AXB.12	11	109280149	110023547
AXB	AXB.12	12	28286634	28342727
AXB	AXB.12	12	103865047	106303360
AXB	AXB.12	13	34241821	34248701
AXB	AXB.12	13	35527629	35566711
AXB	AXB.12	13	56895385	56913149
AXB	AXB.12	13	57513187	57587523
AXB	AXB.12	13	94672583	94686170
AXB	AXB.12	13	96124173	96177089
AXB	AXB.12	13	96305754	96335712
AXB	AXB.12	15	55701292	60281680
AXB	AXB.12	15	96519934	96536398
AXB	AXB.12	16	22241842	23467677
AXB	AXB.12	17	4709087	6019082
AXB	AXB.12	17	6928092	6962296
AXB	AXB.12	17	8037390	8380606
AXB	AXB.12	17	28215801	28547977
AXB	AXB.12	17	37278023	41174120
AXB	AXB.12	17	51634998	51848322
AXB	AXB.12	17	67934703	68057188
AXB	AXB.12	17	81281807	83303569
AXB	AXB.12	17	84102541	84151799
AXB	AXB.12	18	15201215	15266314
AXB	AXB.12	18	39046960	39079171
AXB	AXB.12	19	26824824	26855288
AXB	AXB.12	19	28816754	32123866
AXB	AXB.12	19	32262543	32402161
AXB	AXB.12	19	32477894	32865993
AXB	AXB.12	2	14316679	18553601
AXB	AXB.12	2	25483901	25505074
AXB	AXB.12	2	59064472	59185776
AXB	AXB.12	2	76329795	79182583
AXB	AXB.12	2	161278835	161516665
AXB	AXB.12	3	52771279	56453517
AXB	AXB.12	3	65545651	67896670
AXB	AXB.12	3	107021410	108811395
AXB	AXB.12	4	43382054	43412772
AXB	AXB.12	4	69658651	74457108
AXB	AXB.12	4	113983185	114037019
AXB	AXB.12	4	125147630	125189858
AXB	AXB.12	4	148725723	148933031
AXB	AXB.12	4	149260805	149286671
AXB	AXB.12	5	22349753	24085810
AXB	AXB.12	5	28565862	28635671
AXB	AXB.12	5	29072269	31214049
AXB	AXB.12	6	91437801	91743988
AXB	AXB.12	6	117324381	118916090
AXB	AXB.12	7	25242602	27101980
AXB	AXB.12	7	53553151	57070505
AXB	AXB.12	7	72138072	72983169
AXB	AXB.12	7	144104787	146334787
AXB	AXB.12	8	110489071	110523305
AXB	AXB.12	9	111238430	111316026
AXB	AXB.12	X	5262778	10112252
AXB	AXB.12	X	158414345	160533551
AXB	AXB.13	1	72526453	72551138
AXB	AXB.13	1	80206427	80446964
AXB	AXB.13	10	66730215	67348211
AXB	AXB.13	10	74129045	75923008
AXB	AXB.13	10	119125371	119139810
AXB	AXB.13	11	20826689	24334100
AXB	AXB.13	11	82765716	82787085
AXB	AXB.13	11	109280149	110023547
AXB	AXB.13	12	9198338	9216611
AXB	AXB.13	12	36732632	36740051
AXB	AXB.13	12	51808786	51816883
AXB	AXB.13	12	101751902	101783191
AXB	AXB.13	12	109527543	109543957
AXB	AXB.13	12	110285229	110327669
AXB	AXB.13	13	37690166	37742881
AXB	AXB.13	13	48215255	52833952
AXB	AXB.13	13	53343535	53377551
AXB	AXB.13	13	106914590	106962709
AXB	AXB.13	13	110400258	111189052
AXB	AXB.13	14	19817806	25595922
AXB	AXB.13	14	79769220	81597125
AXB	AXB.13	15	90762714	90797148
AXB	AXB.13	16	12865959	13834476
AXB	AXB.13	16	15522963	20498908
AXB	AXB.13	16	56554435	56583005
AXB	AXB.13	17	77465031	78933988
AXB	AXB.13	17	79459917	79471634
AXB	AXB.13	19	17032305	17131326
AXB	AXB.13	19	22485285	22530893
AXB	AXB.13	19	26646122	26767526
AXB	AXB.13	19	38242987	38252609
AXB	AXB.13	2	52508997	52672635
AXB	AXB.13	3	30328828	30447825
AXB	AXB.13	3	50960940	52297587
AXB	AXB.13	4	54777452	54780113
AXB	AXB.13	4	114723552	115200054
AXB	AXB.13	5	58007016	58081530
AXB	AXB.13	5	60668404	60791561
AXB	AXB.13	5	125204680	125266383
AXB	AXB.13	5	145200278	145209962
AXB	AXB.13	5	147449822	147521153
AXB	AXB.13	5	148112452	148158125
AXB	AXB.13	9	33223231	33315153
AXB	AXB.13	9	99853492	99862472
AXB	AXB.13	9	120277192	120606792
AXB	AXB.13	X	108635590	108754892
AXB	AXB.15	1	141134357	141141430
AXB	AXB.15	1	186829616	186856624
AXB	AXB.15	10	27145236	28677523
AXB	AXB.15	10	66730215	67348211
AXB	AXB.15	10	85107563	85660162
AXB	AXB.15	10	86050297	86407574
AXB	AXB.15	10	87003996	87152926
AXB	AXB.15	10	98511044	101861742
AXB	AXB.15	11	55075520	55207958
AXB	AXB.15	11	91891600	93019808
AXB	AXB.15	11	116182922	116214869
AXB	AXB.15	11	116889359	117023348
AXB	AXB.15	13	111233333	111267521
AXB	AXB.15	15	76453390	76477212
AXB	AXB.15	16	15522963	20498908
AXB	AXB.15	17	37278023	41174120
AXB	AXB.15	17	50827925	50872669
AXB	AXB.15	17	67288765	67343395
AXB	AXB.15	18	33928901	33976141
AXB	AXB.15	18	65286505	65289467
AXB	AXB.15	19	34484520	34724827
AXB	AXB.15	2	3101057	4169709
AXB	AXB.15	2	10314631	13357844
AXB	AXB.15	3	110728911	110807280
AXB	AXB.15	4	41664426	42914829
AXB	AXB.15	4	149000561	149077244
AXB	AXB.15	4	149260805	149286671
AXB	AXB.15	5	14324879	20266752
AXB	AXB.15	5	22349753	24085810
AXB	AXB.15	5	45679421	45729525
AXB	AXB.15	5	130823944	132237205
AXB	AXB.15	6	17510414	17614532
AXB	AXB.15	6	22155197	23271585
AXB	AXB.15	6	38804827	43391620
AXB	AXB.15	6	111083889	111250224
AXB	AXB.15	7	89108828	89127162
AXB	AXB.15	7	129760419	129809723
AXB	AXB.15	9	13421851	14675784
AXB	AXB.15	9	80675515	80694501
AXB	AXB.15	9	103523170	103527797
AXB	AXB.15	9	120277192	120606792
AXB	AXB.18	1	46093778	46197273
AXB	AXB.18	1	195830530	195869597
AXB	AXB.18	10	42427607	43717116
AXB	AXB.18	10	47370541	57191367
AXB	AXB.18	10	66730215	67348211
AXB	AXB.18	10	82497513	82970868
AXB	AXB.18	10	120019633	120025352
AXB	AXB.18	11	64157597	64204040
AXB	AXB.18	11	67158685	67465623
AXB	AXB.18	11	89841835	89897073
AXB	AXB.18	11	106192980	106549473
AXB	AXB.18	11	114489871	114531767
AXB	AXB.18	12	59387438	59424953
AXB	AXB.18	13	106914590	106962709
AXB	AXB.18	13	107715613	108329330
AXB	AXB.18	14	94567975	94625128
AXB	AXB.18	14	100024418	100041603
AXB	AXB.18	15	75263302	76276231
AXB	AXB.18	17	26673567	26705131
AXB	AXB.18	17	81281807	83303569
AXB	AXB.18	18	14699105	14867844
AXB	AXB.18	2	51103745	51134094
AXB	AXB.18	3	15892347	15980878
AXB	AXB.18	3	76619907	77605368
AXB	AXB.18	3	109485320	109577364
AXB	AXB.18	4	30349008	30390306
AXB	AXB.18	4	33857330	34056894
AXB	AXB.18	4	91022017	91187151
AXB	AXB.18	4	108876671	108889965
AXB	AXB.18	4	139464116	141043773
AXB	AXB.18	5	39818934	39845269
AXB	AXB.18	7	31205554	31247461
AXB	AXB.18	7	142012872	144104785
AXB	AXB.18	X	127469307	128394302
AXB	AXB.18	X	137629135	137759320
AXB	AXB.18	X	140079984	140089842
AXB	AXB.2	1	22064921	22280414
AXB	AXB.2	1	94229308	94893323
AXB	AXB.2	1	165237195	169560324
AXB	AXB.2	10	116860660	116978952
AXB	AXB.2	13	91150745	91171726
AXB	AXB.2	15	50226502	50234582
AXB	AXB.2	15	72897623	74669093
AXB	AXB.2	15	96536400	96603062
AXB	AXB.2	15	102353034	102473253
AXB	AXB.2	16	23467679	26952361
AXB	AXB.2	16	77577448	77607291
AXB	AXB.2	16	84753061	84852645
AXB	AXB.2	17	66710417	66770663
AXB	AXB.2	17	83992552	84037480
AXB	AXB.2	17	86079733	86110299
AXB	AXB.2	18	25856430	26235049
AXB	AXB.2	18	32036745	32127073
AXB	AXB.2	18	38161116	38323920
AXB	AXB.2	18	63382526	63422714
AXB	AXB.2	18	74082429	74180732
AXB	AXB.2	19	15196349	15229541
AXB	AXB.2	19	26824824	26855288
AXB	AXB.2	19	28816754	32123866
AXB	AXB.2	19	48030812	48041258
AXB	AXB.2	19	53588361	53833310
AXB	AXB.2	19	56958212	57831412
AXB	AXB.2	2	14316679	18553601
AXB	AXB.2	2	25483901	25505074
AXB	AXB.2	2	106892490	106925511
AXB	AXB.2	2	178741402	178986997
AXB	AXB.2	3	16634989	16819050
AXB	AXB.2	3	50960940	52297587
AXB	AXB.2	3	107021410	108811395
AXB	AXB.2	4	53963016	54207784
AXB	AXB.2	4	104580858	105178309
AXB	AXB.2	4	114489956	114508256
AXB	AXB.2	4	148725723	148933031
AXB	AXB.2	5	63448746	63487962
AXB	AXB.2	5	103823180	103848811
AXB	AXB.2	5	117917890	117978321
AXB	AXB.2	5	119257657	119384570
AXB	AXB.2	5	129762696	129796040
AXB	AXB.2	6	23561486	23695539
AXB	AXB.2	6	38804827	43391620
AXB	AXB.2	7	25242602	27101980
AXB	AXB.2	7	36766189	36808744
AXB	AXB.2	7	61134596	61165300
AXB	AXB.2	7	132349286	132362493
AXB	AXB.2	8	47379382	50882929
AXB	AXB.2	8	64284279	64463561
AXB	AXB.2	8	87908606	87948978
AXB	AXB.23	1	25428434	25451726
AXB	AXB.23	1	56225428	59182228
AXB	AXB.23	1	72526453	72551138
AXB	AXB.23	1	78968158	78997653
AXB	AXB.23	1	90058625	90246344
AXB	AXB.23	1	158633603	158662801
AXB	AXB.23	1	172957373	172970024
AXB	AXB.23	1	192944629	193057362
AXB	AXB.23	10	61590282	66730213
AXB	AXB.23	10	85688403	85711874
AXB	AXB.23	11	18347900	18375830
AXB	AXB.23	12	46209312	47417584
AXB	AXB.23	12	91589326	91727009
AXB	AXB.23	12	97343223	101168124
AXB	AXB.23	14	28136282	28140301
AXB	AXB.23	15	55701292	60281680
AXB	AXB.23	15	86802942	87242144
AXB	AXB.23	16	64201884	64534716
AXB	AXB.23	16	72549916	72556134
AXB	AXB.23	16	79614058	79857820
AXB	AXB.23	17	76240730	76281801
AXB	AXB.23	18	68299522	68394021
AXB	AXB.23	18	82547161	83919389
AXB	AXB.23	2	153812628	153823610
AXB	AXB.23	2	172534416	172534938
AXB	AXB.23	2	178675038	178702063
AXB	AXB.23	3	104862465	104883024
AXB	AXB.23	4	41352248	41469355
AXB	AXB.23	4	96196230	97617566
AXB	AXB.23	5	29072269	31214049
AXB	AXB.23	5	142672403	144333119
AXB	AXB.23	7	108802232	108814422
AXB	AXB.23	7	121750044	124902160
AXB	AXB.23	7	126614606	126668490
AXB	AXB.23	7	140353571	141290166
AXB	AXB.23	7	141329465	141331879
AXB	AXB.23	8	22999522	23009249
AXB	AXB.23	8	32190549	32211007
AXB	AXB.23	8	47379382	50882929
AXB	AXB.23	8	117068657	117075075
AXB	AXB.23	9	62660883	63033621
AXB	AXB.23	9	121354943	121437667
AXB	AXB.23	X	71134080	71358455
AXB	AXB.23	X	124831724	126822638
AXB	AXB.23	X	128909387	129002652
AXB	AXB.23	X	137250009	137510992
AXB	AXB.24	1	21589917	21631108
AXB	AXB.24	1	51426100	51440222
AXB	AXB.24	1	141217133	141343161
AXB	AXB.24	1	161574863	161750193
AXB	AXB.24	10	20076169	20111587
AXB	AXB.24	10	47370541	57191367
AXB	AXB.24	10	66730215	67348211
AXB	AXB.24	10	70729876	72243079
AXB	AXB.24	10	108194132	110046953
AXB	AXB.24	10	115358904	115571077
AXB	AXB.24	11	44405121	44437316
AXB	AXB.24	11	46172901	46178270
AXB	AXB.24	12	56184414	57610542
AXB	AXB.24	13	23951433	30551797
AXB	AXB.24	13	71644563	71773049
AXB	AXB.24	13	107715613	108329330
AXB	AXB.24	14	61890964	62318604
AXB	AXB.24	14	103031763	105626096
AXB	AXB.24	14	107176992	111918855
AXB	AXB.24	14	113152462	113961575
AXB	AXB.24	15	86802942	87242144
AXB	AXB.24	16	31403196	31417859
AXB	AXB.24	16	45681216	45695904
AXB	AXB.24	16	54901205	56222923
AXB	AXB.24	16	66149008	66221206
AXB	AXB.24	16	66898485	67067125
AXB	AXB.24	17	31870305	31872859
AXB	AXB.24	18	49484185	49546324
AXB	AXB.24	19	28816754	32123866
AXB	AXB.24	19	53863443	53909390
AXB	AXB.24	2	52425216	52488922
AXB	AXB.24	2	76329795	79182583
AXB	AXB.24	3	30655505	30675948
AXB	AXB.24	3	33788039	33792218
AXB	AXB.24	4	126807720	126859035
AXB	AXB.24	4	148725723	148933031
AXB	AXB.24	6	146368384	146385543
AXB	AXB.24	8	80473914	83407652
AXB	AXB.24	8	105261895	105331576
AXB	AXB.24	9	24593865	27137679
AXB	AXB.24	9	29752643	32514355
AXB	AXB.24	9	44478782	44584254
AXB	AXB.24	9	67320248	67332530
AXB	AXB.24	9	90372515	90553514
AXB	AXB.24	9	111334000	111366276
AXB	AXB.24	9	113233354	113259701
AXB	AXB.24	X	10112254	36252885
AXB	AXB.24	X	100855227	102364997
AXB	AXB.4	1	126591594	126786875
AXB	AXB.4	1	128545200	128553667
AXB	AXB.4	1	130689859	134278485
AXB	AXB.4	10	108032067	108140734
AXB	AXB.4	10	115358904	115571077
AXB	AXB.4	10	120050074	120135353
AXB	AXB.4	11	29217243	29221140
AXB	AXB.4	11	31399466	31423331
AXB	AXB.4	11	34407245	34514387
AXB	AXB.4	11	78569943	81242665
AXB	AXB.4	11	86907037	86980837
AXB	AXB.4	11	117246138	117320762
AXB	AXB.4	12	78097376	78210259
AXB	AXB.4	12	101811426	103524768
AXB	AXB.4	13	95913255	95925930
AXB	AXB.4	13	101027614	101157814
AXB	AXB.4	13	112170773	112439762
AXB	AXB.4	14	19817806	25595922
AXB	AXB.4	14	100094115	100130870
AXB	AXB.4	15	28251499	29502604
AXB	AXB.4	15	96871612	97487752
AXB	AXB.4	15	98124498	98149780
AXB	AXB.4	15	102043865	102168573
AXB	AXB.4	17	57425433	66048054
AXB	AXB.4	17	69740146	70520416
AXB	AXB.4	18	80282058	80405476
AXB	AXB.4	18	82547161	83919389
AXB	AXB.4	19	55163591	55484340
AXB	AXB.4	19	55605053	55614547
AXB	AXB.4	2	14316679	18553601
AXB	AXB.4	3	15892347	15980878
AXB	AXB.4	3	39927449	39977774
AXB	AXB.4	3	143232984	143265200
AXB	AXB.4	3	155760254	156250828
AXB	AXB.4	4	125576423	125640001
AXB	AXB.4	4	128529080	129202095
AXB	AXB.4	5	5365278	5401888
AXB	AXB.4	5	13397786	13468932
AXB	AXB.4	5	22349753	24085810
AXB	AXB.4	5	73999811	74051518
AXB	AXB.4	6	38804827	43391620
AXB	AXB.4	6	46600431	46606101
AXB	AXB.4	6	52148874	52385793
AXB	AXB.4	6	57060039	61587592
AXB	AXB.4	6	83882676	84082644
AXB	AXB.4	7	31205554	31247461
AXB	AXB.4	7	35285478	35417598
AXB	AXB.4	7	38244558	38253682
AXB	AXB.4	9	49353454	49367544
AXB	AXB.4	9	77887802	77902466
AXB	AXB.4	9	86198978	86212007
AXB	AXB.4	9	115009566	115023696
AXB	AXB.5	1	14725173	15498264
AXB	AXB.5	1	82040578	82063116
AXB	AXB.5	10	47370541	57191367
AXB	AXB.5	10	66730215	67348211
AXB	AXB.5	10	127241668	127271450
AXB	AXB.5	11	58886698	58912629
AXB	AXB.5	11	62861855	62896270
AXB	AXB.5	11	67158685	67465623
AXB	AXB.5	11	81418219	82690238
AXB	AXB.5	13	33993034	34109217
AXB	AXB.5	13	48215255	52833952
AXB	AXB.5	13	71644563	71773049
AXB	AXB.5	13	91494358	91522917
AXB	AXB.5	13	93534160	93539529
AXB	AXB.5	13	107715613	108329330
AXB	AXB.5	14	107176992	111918855
AXB	AXB.5	15	10267695	10367571
AXB	AXB.5	15	76453390	76477212
AXB	AXB.5	15	96871612	97487752
AXB	AXB.5	15	99176245	99222293
AXB	AXB.5	16	9769055	9778095
AXB	AXB.5	16	27062968	28278473
AXB	AXB.5	16	30371088	30397319
AXB	AXB.5	16	87025625	87083469
AXB	AXB.5	17	69740146	70520416
AXB	AXB.5	18	55343592	55373639
AXB	AXB.5	19	38242987	38252609
AXB	AXB.5	2	5287349	6963883
AXB	AXB.5	2	8883900	8919146
AXB	AXB.5	2	35053517	35957195
AXB	AXB.5	2	40655611	40674111
AXB	AXB.5	2	147386581	147394173
AXB	AXB.5	2	179458659	179548346
AXB	AXB.5	3	39314933	39364182
AXB	AXB.5	3	104200972	104229007
AXB	AXB.5	4	58338024	58358370
AXB	AXB.5	4	100395106	100400090
AXB	AXB.5	4	117582102	117606144
AXB	AXB.5	5	34263859	34304979
AXB	AXB.5	5	68073981	72655709
AXB	AXB.5	5	91323872	97022069
AXB	AXB.5	6	25653133	28681138
AXB	AXB.5	7	89509998	89541704
AXB	AXB.5	7	96564961	96740694
AXB	AXB.5	7	131188453	131220527
AXB	AXB.5	8	25492839	25562591
AXB	AXB.5	9	40859462	40893488
AXB	AXB.5	X	48083715	48465401
AXB	AXB.5	X	50280759	50380223
AXB	AXB.5	X	58407935	58756119
AXB	AXB.5	X	93259518	93917493
AXB	AXB.6	10	12164363	12167398
AXB	AXB.6	10	47370541	57191367
AXB	AXB.6	11	70437651	71644165
AXB	AXB.6	11	78569943	81242665
AXB	AXB.6	11	109280149	110023547
AXB	AXB.6	12	26091634	26097745
AXB	AXB.6	12	29263189	29266903
AXB	AXB.6	12	32304164	32321340
AXB	AXB.6	12	110285229	110327669
AXB	AXB.6	13	56895385	56913149
AXB	AXB.6	13	99443501	99454491
AXB	AXB.6	13	113237636	113281791
AXB	AXB.6	14	61890964	62318604
AXB	AXB.6	15	87819379	87911734
AXB	AXB.6	17	33163528	33170561
AXB	AXB.6	17	51634998	51848322
AXB	AXB.6	17	67934703	68057188
AXB	AXB.6	17	81281807	83303569
AXB	AXB.6	17	84102541	84151799
AXB	AXB.6	18	58265304	58291009
AXB	AXB.6	19	22364455	22372249
AXB	AXB.6	2	161278835	161516665
AXB	AXB.6	3	52771279	56453517
AXB	AXB.6	4	41352248	41469355
AXB	AXB.6	4	69658651	74457108
AXB	AXB.6	4	139464116	141043773
AXB	AXB.6	4	142498752	142590891
AXB	AXB.6	4	151054672	151183031
AXB	AXB.6	5	97784080	97800514
AXB	AXB.6	5	139209084	140042635
AXB	AXB.6	8	11361555	14481189
AXB	AXB.6	8	110489071	110523305
AXB	AXB.6	9	111238430	111316026
AXB	AXB.6	X	68169133	68201672
AXB	AXB.6	X	139322784	139347936
AXB	AXB.8	1	29125235	29156448
AXB	AXB.8	1	30903420	30920542
AXB	AXB.8	1	35197712	35207657
AXB	AXB.8	1	40860594	40883163
AXB	AXB.8	1	41118426	41230355
AXB	AXB.8	1	78602782	78617927
AXB	AXB.8	1	120725183	120746906
AXB	AXB.8	1	130689859	134278485
AXB	AXB.8	1	169907835	170049825
AXB	AXB.8	1	185402042	185448812
AXB	AXB.8	10	47370541	57191367
AXB	AXB.8	10	115571079	116769446
AXB	AXB.8	10	120019633	120025352
AXB	AXB.8	11	96884500	96897476
AXB	AXB.8	11	116889359	117023348
AXB	AXB.8	11	117525150	117547030
AXB	AXB.8	12	72827188	72901598
AXB	AXB.8	13	60470641	60517114
AXB	AXB.8	13	84122885	84544503
AXB	AXB.8	13	101899486	102000653
AXB	AXB.8	13	103915606	104020651
AXB	AXB.8	13	107715613	108329330
AXB	AXB.8	14	19817806	25595922
AXB	AXB.8	15	28251499	29502604
AXB	AXB.8	15	98880702	98895484
AXB	AXB.8	15	102502507	102963537
AXB	AXB.8	16	77607293	78059222
AXB	AXB.8	17	6164805	6928090
AXB	AXB.8	17	25003174	25020236
AXB	AXB.8	18	16818972	21513653
AXB	AXB.8	18	41860003	41888361
AXB	AXB.8	18	43132919	43290986
AXB	AXB.8	18	81684597	82307908
AXB	AXB.8	19	6225435	8884935
AXB	AXB.8	19	44223056	44236905
AXB	AXB.8	2	14316679	18553601
AXB	AXB.8	2	102491331	102500536
AXB	AXB.8	2	116302452	116547768
AXB	AXB.8	2	147686658	147844824
AXB	AXB.8	2	166150035	168096953
AXB	AXB.8	3	35428335	35594859
AXB	AXB.8	3	52771279	56453517
AXB	AXB.8	3	111845989	111864346
AXB	AXB.8	4	103285413	103374183
AXB	AXB.8	5	14324879	20266752
AXB	AXB.8	5	22349753	24085810
AXB	AXB.8	5	65220143	65436810
AXB	AXB.8	5	147657198	147753984
AXB	AXB.8	6	14310523	16009390
AXB	AXB.8	6	144944666	144947494
AXB	AXB.8	7	127290665	127295265
AXB	AXB.8	7	139084707	139399791
AXB	AXB.8	8	25406374	25489898
AXB	AXB.8	8	119091850	120564070
AXB	AXB.8	9	77335409	77344169
AXB	AXB.8	X	54016144	55093918
AXB	AXB.8	X	98380804	98902982
AXB	BXA..17	1	25588284	25669735
AXB	BXA..17	1	72526453	72551138
AXB	BXA..17	1	78167566	78220392
AXB	BXA..17	1	110568245	110615671
AXB	BXA..17	1	150706919	150958684
AXB	BXA..17	1	179271953	179287942
AXB	BXA..17	1	194254185	194265956
AXB	BXA..17	10	110500044	111849278
AXB	BXA..17	10	120019633	120025352
AXB	BXA..17	10	121956283	121985021
AXB	BXA..17	10	126172486	126762878
AXB	BXA..17	10	127730126	127787557
AXB	BXA..17	11	11285643	11404249
AXB	BXA..17	11	37318289	37478356
AXB	BXA..17	11	78569943	81242665
AXB	BXA..17	12	36766606	36799176
AXB	BXA..17	12	59034908	59056312
AXB	BXA..17	12	95616425	95761138
AXB	BXA..17	12	106303362	107636042
AXB	BXA..17	13	5665389	13194970
AXB	BXA..17	13	17513708	17604657
AXB	BXA..17	13	38270716	38297360
AXB	BXA..17	13	39899434	40066116
AXB	BXA..17	13	71235850	71378175
AXB	BXA..17	13	112170773	112439762
AXB	BXA..17	14	19817806	25595922
AXB	BXA..17	14	92747931	92770820
AXB	BXA..17	14	94567975	94625128
AXB	BXA..17	14	103031763	105626096
AXB	BXA..17	15	34706202	34877149
AXB	BXA..17	15	55701292	60281680
AXB	BXA..17	15	67806801	69461839
AXB	BXA..17	15	94975462	95004097
AXB	BXA..17	16	45681216	45695904
AXB	BXA..17	16	60005065	60035304
AXB	BXA..17	16	81106489	82311386
AXB	BXA..17	17	4709087	6019082
AXB	BXA..17	17	32909952	32922369
AXB	BXA..17	17	37278023	41174120
AXB	BXA..17	17	55425357	55433685
AXB	BXA..17	17	57425433	66048054
AXB	BXA..17	17	69392719	69663633
AXB	BXA..17	17	81139960	81186738
AXB	BXA..17	18	16818972	21513653
AXB	BXA..17	19	6225435	8884935
AXB	BXA..17	19	13102841	15133258
AXB	BXA..17	2	19779142	19789514
AXB	BXA..17	2	26748033	29356173
AXB	BXA..17	2	57512266	57543585
AXB	BXA..17	2	59064472	59185776
AXB	BXA..17	2	62472458	62490364
AXB	BXA..17	2	94305661	94335352
AXB	BXA..17	2	107928362	107949148
AXB	BXA..17	2	113416215	113417639
AXB	BXA..17	2	155060765	155432421
AXB	BXA..17	3	12492151	13487103
AXB	BXA..17	3	34113423	34134493
AXB	BXA..17	3	36725495	36753664
AXB	BXA..17	3	40222858	40313327
AXB	BXA..17	3	60751026	60757140
AXB	BXA..17	3	80488179	80536899
AXB	BXA..17	3	146245339	146299565
AXB	BXA..17	3	155760254	156250828
AXB	BXA..17	3	156964877	157116111
AXB	BXA..17	4	21609730	22306517
AXB	BXA..17	5	130823944	132237205
AXB	BXA..17	5	132630772	134520936
AXB	BXA..17	6	38804827	43391620
AXB	BXA..17	6	77174254	77383010
AXB	BXA..17	6	94143758	94174145
AXB	BXA..17	6	95389649	95532880
AXB	BXA..17	6	145372553	145380291
AXB	BXA..17	7	59672354	59911598
AXB	BXA..17	7	135825552	137061570
AXB	BXA..17	7	142012872	144104785
AXB	BXA..17	7	146904915	146935076
AXB	BXA..17	8	58886801	58944635
AXB	BXA..17	8	63950907	63978925
AXB	BXA..17	8	71592403	79142237
AXB	BXA..17	8	80473914	83407652
AXB	BXA..17	8	116230406	116233616
AXB	BXA..17	8	124991124	125033254
AXB	BXA..17	9	29752643	32514355
AXB	BXA..17	9	75062375	75130896
AXB	BXA.1	1	22304701	22390245
AXB	BXA.1	1	39077592	39092398
AXB	BXA.1	1	94150744	94184646
AXB	BXA.1	1	172970026	172987566
AXB	BXA.1	1	182152099	182163171
AXB	BXA.1	1	190968012	191069511
AXB	BXA.1	10	5386666	5435295
AXB	BXA.1	10	7220274	7349775
AXB	BXA.1	10	19037948	19067248
AXB	BXA.1	10	66730215	67348211
AXB	BXA.1	10	74059353	74129043
AXB	BXA.1	10	97112188	98202435
AXB	BXA.1	10	115302846	115319737
AXB	BXA.1	11	78071903	78569941
AXB	BXA.1	11	81418219	82690238
AXB	BXA.1	11	86614627	86624442
AXB	BXA.1	11	89469504	89506621
AXB	BXA.1	11	91891600	93019808
AXB	BXA.1	12	12921815	12939991
AXB	BXA.1	12	36732632	36740051
AXB	BXA.1	12	97343223	101168124
AXB	BXA.1	13	16031170	17857171
AXB	BXA.1	13	39906643	42545318
AXB	BXA.1	13	47009770	47053943
AXB	BXA.1	13	48215255	52833952
AXB	BXA.1	15	55267219	55313177
AXB	BXA.1	15	87813275	87819377
AXB	BXA.1	15	100952778	100963348
AXB	BXA.1	15	102502507	102963537
AXB	BXA.1	16	6384384	6411133
AXB	BXA.1	16	7096537	7113021
AXB	BXA.1	16	22241842	23467677
AXB	BXA.1	16	27062968	28278473
AXB	BXA.1	16	72549916	72556134
AXB	BXA.1	18	16818972	21513653
AXB	BXA.1	2	8883900	8919146
AXB	BXA.1	2	9593508	10140103
AXB	BXA.1	2	109238813	109344562
AXB	BXA.1	2	153500553	153505182
AXB	BXA.1	2	168249890	168261798
AXB	BXA.1	2	169599456	169605361
AXB	BXA.1	4	9210716	9306752
AXB	BXA.1	4	136628799	136648160
AXB	BXA.1	5	40824188	41006567
AXB	BXA.1	5	45599614	45674421
AXB	BXA.1	5	77616522	77794076
AXB	BXA.1	5	99028090	99440533
AXB	BXA.1	5	101987603	104513417
AXB	BXA.1	6	49689578	49745234
AXB	BXA.1	6	125515889	126740741
AXB	BXA.1	7	28704863	28819720
AXB	BXA.1	7	117874315	117885601
AXB	BXA.1	7	121750044	124902160
AXB	BXA.1	7	141609726	141654395
AXB	BXA.1	9	68604060	68624400
AXB	BXA.1	9	81584624	82458195
AXB	BXA.1	9	99853492	99862472
AXB	BXA.1	9	113312840	113497075
AXB	BXA.1	X	5262778	10112252
AXB	BXA.11	1	20735970	20747945
AXB	BXA.11	1	118967452	118995883
AXB	BXA.11	1	174761901	174790138
AXB	BXA.11	1	180463100	180478473
AXB	BXA.11	11	72363540	72995537
AXB	BXA.11	12	76989417	77606485
AXB	BXA.11	12	86264367	87284800
AXB	BXA.11	15	10824958	11083189
AXB	BXA.11	17	69392719	69663633
AXB	BXA.11	17	77465031	78933988
AXB	BXA.11	19	6225435	8884935
AXB	BXA.11	19	55083555	55086433
AXB	BXA.11	2	97943610	98336830
AXB	BXA.11	2	147111633	147125975
AXB	BXA.11	3	119342295	119392186
AXB	BXA.11	4	94787818	94887474
AXB	BXA.11	4	102914505	102961218
AXB	BXA.11	5	4281119	4349482
AXB	BXA.11	5	50908607	52883319
AXB	BXA.11	5	83642563	91231654
AXB	BXA.11	5	98662250	98678861
AXB	BXA.11	5	106246811	106282604
AXB	BXA.11	5	107422627	108477675
AXB	BXA.11	5	120704838	120973652
AXB	BXA.11	6	47207341	47326896
AXB	BXA.11	6	95230351	95265325
AXB	BXA.11	6	131475248	131600123
AXB	BXA.11	7	28887578	29086994
AXB	BXA.11	7	57085672	57134461
AXB	BXA.11	7	105826652	105868270
AXB	BXA.11	7	112586651	112758412
AXB	BXA.11	7	146904915	146935076
AXB	BXA.11	8	33356323	33360781
AXB	BXA.11	8	35278024	35321133
AXB	BXA.11	8	71592403	79142237
AXB	BXA.11	8	119091850	120564070
AXB	BXA.11	X	48083715	48465401
AXB	BXA.11	X	112437820	112469758
AXB	BXA.12	1	22837644	23152978
AXB	BXA.12	1	32202098	32383955
AXB	BXA.12	1	116854103	116931494
AXB	BXA.12	10	76175592	78478601
AXB	BXA.12	10	90122970	90165176
AXB	BXA.12	10	113647954	113757834
AXB	BXA.12	10	115358904	115571077
AXB	BXA.12	11	19826746	19896243
AXB	BXA.12	11	47007068	53988308
AXB	BXA.12	11	67962526	68236041
AXB	BXA.12	11	76564034	76704635
AXB	BXA.12	11	110576330	111022476
AXB	BXA.12	11	112871837	112896000
AXB	BXA.12	13	94672583	94686170
AXB	BXA.12	15	31901839	32263325
AXB	BXA.12	15	60281682	61773693
AXB	BXA.12	15	87819379	87911734
AXB	BXA.12	16	36351122	37636785
AXB	BXA.12	16	39127950	39138140
AXB	BXA.12	16	68858308	68947294
AXB	BXA.12	16	94054465	95751361
AXB	BXA.12	17	84078290	84102539
AXB	BXA.12	17	85736303	85779404
AXB	BXA.12	17	85807430	85849709
AXB	BXA.12	17	86079733	86110299
AXB	BXA.12	18	22816422	22836151
AXB	BXA.12	18	38410252	38771667
AXB	BXA.12	18	49484185	49546324
AXB	BXA.12	19	48201160	48212355
AXB	BXA.12	2	44198423	44384365
AXB	BXA.12	2	62667543	65329790
AXB	BXA.12	2	158862954	159118060
AXB	BXA.12	2	174527664	174554073
AXB	BXA.12	3	131727280	134471603
AXB	BXA.12	4	133435263	133437645
AXB	BXA.12	4	142604614	147551465
AXB	BXA.12	5	26559014	26620452
AXB	BXA.12	5	67491475	67602944
AXB	BXA.12	6	49462307	49503151
AXB	BXA.12	6	119173428	119453357
AXB	BXA.12	7	48577839	50695143
AXB	BXA.12	7	129760419	129809723
AXB	BXA.12	7	137368893	137385359
AXB	BXA.12	9	34803322	34829739
AXB	BXA.12	9	114676439	114720319
AXB	BXA.13	1	73258097	73269252
AXB	BXA.13	1	76337049	76448999
AXB	BXA.13	1	78580967	78590471
AXB	BXA.13	1	165237195	169560324
AXB	BXA.13	1	190063320	190253993
AXB	BXA.13	1	190866628	190889911
AXB	BXA.13	11	12375954	12588676
AXB	BXA.13	11	56976438	57075322
AXB	BXA.13	12	28121960	28127109
AXB	BXA.13	12	29263189	29266903
AXB	BXA.13	12	34050372	34062320
AXB	BXA.13	12	78210261	81069516
AXB	BXA.13	12	95761140	97343221
AXB	BXA.13	12	103865047	106303360
AXB	BXA.13	13	35527629	35566711
AXB	BXA.13	13	47156363	47165119
AXB	BXA.13	15	88081277	88247171
AXB	BXA.13	15	90435336	90751370
AXB	BXA.13	17	45902679	47589681
AXB	BXA.13	18	45204050	45407201
AXB	BXA.13	18	63511837	63528390
AXB	BXA.13	18	68299522	68394021
AXB	BXA.13	2	168249890	168261798
AXB	BXA.13	3	89136618	92568749
AXB	BXA.13	3	145494112	145516534
AXB	BXA.13	3	146245339	146299565
AXB	BXA.13	4	103285413	103374183
AXB	BXA.13	4	126807720	126859035
AXB	BXA.13	4	135492846	135674720
AXB	BXA.13	4	151342385	152441890
AXB	BXA.13	4	153956251	153963297
AXB	BXA.13	5	5683035	5857076
AXB	BXA.13	5	29072269	31214049
AXB	BXA.13	5	45679421	45729525
AXB	BXA.13	5	54981257	55004574
AXB	BXA.13	5	66778719	66895542
AXB	BXA.13	5	142672403	144333119
AXB	BXA.13	5	147449822	147521153
AXB	BXA.13	6	112222905	117324379
AXB	BXA.13	8	23273104	23339316
AXB	BXA.13	8	64951898	65029599
AXB	BXA.13	8	67788407	67794982
AXB	BXA.13	8	105261895	105331576
AXB	BXA.13	9	27137681	28430118
AXB	BXA.13	9	114676439	114720319
AXB	BXA.13	X	103328409	106020025
AXB	BXA.13	X	137629135	137759320
AXB	BXA.13	X	158414345	160533551
AXB	BXA.13	X	162772257	163102047
AXB	BXA.14	1	26393006	26461068
AXB	BXA.14	1	35220085	35256667
AXB	BXA.14	1	65177375	65552204
AXB	BXA.14	1	177541488	177680932
AXB	BXA.14	1	182061222	182066910
AXB	BXA.14	1	190968012	191069511
AXB	BXA.14	10	28677525	30425807
AXB	BXA.14	10	30894064	42427605
AXB	BXA.14	10	61590282	66730213
AXB	BXA.14	10	78478603	81520273
AXB	BXA.14	11	78071903	78569941
AXB	BXA.14	12	40070136	40424397
AXB	BXA.14	12	68404765	68462916
AXB	BXA.14	13	67856888	67914093
AXB	BXA.14	13	81583533	81588813
AXB	BXA.14	13	111542459	111787235
AXB	BXA.14	14	43917987	46195719
AXB	BXA.14	14	69000120	70956983
AXB	BXA.14	14	77236869	77256600
AXB	BXA.14	14	78441116	78691560
AXB	BXA.14	14	81597127	86550112
AXB	BXA.14	14	100094115	100130870
AXB	BXA.14	16	12865959	13834476
AXB	BXA.14	16	87665217	89911099
AXB	BXA.14	16	94054465	95751361
AXB	BXA.14	17	72439803	72449326
AXB	BXA.14	17	83992552	84037480
AXB	BXA.14	18	59165034	59416230
AXB	BXA.14	19	10728652	10746605
AXB	BXA.14	2	99612448	99650573
AXB	BXA.14	3	129185530	129206982
AXB	BXA.14	3	155760254	156250828
AXB	BXA.14	5	38123152	38136443
AXB	BXA.14	5	107422627	108477675
AXB	BXA.14	5	130823944	132237205
AXB	BXA.14	5	142417592	142545727
AXB	BXA.14	6	51023937	51056980
AXB	BXA.14	6	67008533	73091718
AXB	BXA.14	6	110210819	110217829
AXB	BXA.14	6	117324381	118916090
AXB	BXA.14	6	125515889	126740741
AXB	BXA.14	6	127884851	127931065
AXB	BXA.14	7	31093175	31105395
AXB	BXA.14	7	37385228	37416561
AXB	BXA.14	7	140353571	141290166
AXB	BXA.14	8	100124721	100267613
AXB	BXA.14	8	113070879	116230404
AXB	BXA.14	9	28430120	29748080
AXB	BXA.14	9	29752643	32514355
AXB	BXA.14	X	68169133	68201672
AXB	BXA.14	X	162772257	163102047
AXB	BXA.16	1	22064921	22280414
AXB	BXA.16	1	25588284	25669735
AXB	BXA.16	1	40338945	40375120
AXB	BXA.16	1	79869117	79882479
AXB	BXA.16	1	82636708	84601313
AXB	BXA.16	1	179347191	179350221
AXB	BXA.16	1	189257310	189266383
AXB	BXA.16	10	74129045	75923008
AXB	BXA.16	11	47007068	53988308
AXB	BXA.16	11	55075520	55207958
AXB	BXA.16	12	5310388	5317318
AXB	BXA.16	12	72562129	72580139
AXB	BXA.16	12	78210261	81069516
AXB	BXA.16	12	103865047	106303360
AXB	BXA.16	13	40483852	40571415
AXB	BXA.16	13	40867015	40903310
AXB	BXA.16	13	60470641	60517114
AXB	BXA.16	14	68533550	68656549
AXB	BXA.16	14	81597127	86550112
AXB	BXA.16	14	117676055	118934754
AXB	BXA.16	15	41513531	41556367
AXB	BXA.16	15	51575016	53173931
AXB	BXA.16	15	102043865	102168573
AXB	BXA.16	16	51648911	54901203
AXB	BXA.16	16	67743705	67778559
AXB	BXA.16	17	72439803	72449326
AXB	BXA.16	17	76726769	76823311
AXB	BXA.16	18	68299522	68394021
AXB	BXA.16	18	76554909	77618559
AXB	BXA.16	18	79296682	79380896
AXB	BXA.16	19	21229899	21457951
AXB	BXA.16	2	52425216	52488922
AXB	BXA.16	2	102981396	103051321
AXB	BXA.16	2	158862954	159118060
AXB	BXA.16	2	170233415	170346048
AXB	BXA.16	2	173523179	173557561
AXB	BXA.16	3	60758874	61022379
AXB	BXA.16	3	86870889	86892270
AXB	BXA.16	3	115557717	115571317
AXB	BXA.16	3	121164063	122052502
AXB	BXA.16	3	146245339	146299565
AXB	BXA.16	4	81101601	81112446
AXB	BXA.16	4	125112697	125137398
AXB	BXA.16	4	126139394	126164190
AXB	BXA.16	4	129485279	129503704
AXB	BXA.16	5	5365278	5401888
AXB	BXA.16	5	21104547	21107922
AXB	BXA.16	5	22349753	24085810
AXB	BXA.16	5	29072269	31214049
AXB	BXA.16	5	50908607	52883319
AXB	BXA.16	5	76103008	76391971
AXB	BXA.16	5	77295126	77310665
AXB	BXA.16	6	76347428	76506093
AXB	BXA.16	6	143100914	143980440
AXB	BXA.16	7	80231451	80302071
AXB	BXA.16	7	103114756	103143856
AXB	BXA.16	7	119709042	119724294
AXB	BXA.16	7	138180070	138667043
AXB	BXA.16	7	141329465	141331879
AXB	BXA.16	7	141609726	141654395
AXB	BXA.16	9	36674883	36749556
AXB	BXA.16	9	41642135	41666850
AXB	BXA.2	1	25588284	25669735
AXB	BXA.2	1	73436889	73462406
AXB	BXA.2	10	110500044	111849278
AXB	BXA.2	12	54399948	54439021
AXB	BXA.2	12	72562129	72580139
AXB	BXA.2	13	48215255	52833952
AXB	BXA.2	13	112557944	112567996
AXB	BXA.2	14	120366386	120383494
AXB	BXA.2	15	55701292	60281680
AXB	BXA.2	15	88319653	89675466
AXB	BXA.2	15	98898541	98955890
AXB	BXA.2	16	13834478	14891222
AXB	BXA.2	16	32622971	32639128
AXB	BXA.2	16	74173610	74286235
AXB	BXA.2	16	80428452	80449072
AXB	BXA.2	16	82661223	82782955
AXB	BXA.2	17	9050295	9087887
AXB	BXA.2	18	13988325	14160170
AXB	BXA.2	19	58639693	58760691
AXB	BXA.2	2	19779142	19789514
AXB	BXA.2	2	31302610	31964514
AXB	BXA.2	2	61061289	62405465
AXB	BXA.2	2	70237340	70332734
AXB	BXA.2	2	75619332	75734404
AXB	BXA.2	2	76329795	79182583
AXB	BXA.2	2	82949268	83241749
AXB	BXA.2	2	106505493	106538610
AXB	BXA.2	2	106590602	106592324
AXB	BXA.2	2	143876806	143917746
AXB	BXA.2	3	30310250	30328541
AXB	BXA.2	3	96753395	97477473
AXB	BXA.2	3	148559295	148575394
AXB	BXA.2	4	33857330	34056894
AXB	BXA.2	4	104580858	105178309
AXB	BXA.2	4	126422185	126539171
AXB	BXA.2	4	131555158	132094952
AXB	BXA.2	5	22349753	24085810
AXB	BXA.2	5	28163906	28182657
AXB	BXA.2	5	73460865	73524103
AXB	BXA.2	5	147449822	147521153
AXB	BXA.2	6	43946759	45070818
AXB	BXA.2	6	94744091	94851625
AXB	BXA.2	7	31205554	31247461
AXB	BXA.2	7	99667320	99791486
AXB	BXA.2	8	18442016	18457811
AXB	BXA.2	8	27599135	27642510
AXB	BXA.2	8	71592403	79142237
AXB	BXA.2	8	105261895	105331576
AXB	BXA.2	9	72938303	73120560
AXB	BXA.2	9	95069730	95234447
AXB	BXA.2	9	120805381	120857717
AXB	BXA.2	X	10112254	36252885
AXB	BXA.2	X	137250009	137510992
AXB	BXA.24	1	14725173	15498264
AXB	BXA.24	1	107637228	107860119
AXB	BXA.24	10	9264522	9328511
AXB	BXA.24	10	15923260	15945813
AXB	BXA.24	10	19530670	19657275
AXB	BXA.24	10	66730215	67348211
AXB	BXA.24	10	84296661	84322909
AXB	BXA.24	10	85925336	86050295
AXB	BXA.24	11	90513883	90546474
AXB	BXA.24	11	112871837	112896000
AXB	BXA.24	11	116182922	116214869
AXB	BXA.24	12	106303362	107636042
AXB	BXA.24	12	114803608	115065049
AXB	BXA.24	13	106914590	106962709
AXB	BXA.24	14	43917987	46195719
AXB	BXA.24	14	61815793	61858660
AXB	BXA.24	14	73404728	76834312
AXB	BXA.24	14	100094115	100130870
AXB	BXA.24	14	107176992	111918855
AXB	BXA.24	17	79307150	79316923
AXB	BXA.24	17	81281807	83303569
AXB	BXA.24	17	88272517	88433757
AXB	BXA.24	17	89287848	89889852
AXB	BXA.24	18	65665591	65716110
AXB	BXA.24	19	28816754	32123866
AXB	BXA.24	19	46625429	46656999
AXB	BXA.24	19	48663023	48689838
AXB	BXA.24	2	10314631	13357844
AXB	BXA.24	3	139901712	139956969
AXB	BXA.24	4	66761879	69559423
AXB	BXA.24	4	104580858	105178309
AXB	BXA.24	4	125147630	125189858
AXB	BXA.24	4	148725723	148933031
AXB	BXA.24	5	68073981	72655709
AXB	BXA.24	5	76103008	76391971
AXB	BXA.24	5	115824856	115866347
AXB	BXA.24	5	142417592	142545727
AXB	BXA.24	6	49688702	49689358
AXB	BXA.24	6	92537119	92541105
AXB	BXA.24	6	117324381	118916090
AXB	BXA.24	7	25242602	27101980
AXB	BXA.24	7	103981915	104062622
AXB	BXA.24	8	9757873	11361553
AXB	BXA.24	8	22999522	23009249
AXB	BXA.24	9	72938303	73120560
AXB	BXA.24	9	75857553	75861051
AXB	BXA.24	9	83010626	83343026
AXB	BXA.24	9	115570153	115588398
AXB	BXA.24	9	121845195	121883525
AXB	BXA.24	X	142706100	143532209
AXB	BXA.25	1	25428434	25451726
AXB	BXA.25	1	61162381	62339901
AXB	BXA.25	1	96419820	102039085
AXB	BXA.25	1	189623587	189725182
AXB	BXA.25	1	191319065	191376897
AXB	BXA.25	10	93811810	95814344
AXB	BXA.25	10	108194132	110046953
AXB	BXA.25	10	112297403	113647952
AXB	BXA.25	11	4982520	5063249
AXB	BXA.25	11	36251515	36272525
AXB	BXA.25	11	36453928	36464134
AXB	BXA.25	11	56976438	57075322
AXB	BXA.25	11	78569943	81242665
AXB	BXA.25	11	112764643	112774055
AXB	BXA.25	12	35538236	35560199
AXB	BXA.25	12	67740279	67752381
AXB	BXA.25	12	103865047	106303360
AXB	BXA.25	13	46012304	46153609
AXB	BXA.25	13	57776330	59022076
AXB	BXA.25	14	19817806	25595922
AXB	BXA.25	14	116164477	116967458
AXB	BXA.25	15	90435336	90751370
AXB	BXA.25	15	95990202	96011495
AXB	BXA.25	16	84254671	84505226
AXB	BXA.25	16	90998970	91096585
AXB	BXA.25	17	27137904	27149887
AXB	BXA.25	17	31603238	31610071
AXB	BXA.25	17	55848280	57233172
AXB	BXA.25	17	75905339	75985840
AXB	BXA.25	17	89287848	89889852
AXB	BXA.25	18	14172224	14332254
AXB	BXA.25	18	14699105	14867844
AXB	BXA.25	18	49484185	49546324
AXB	BXA.25	18	69991796	70015804
AXB	BXA.25	18	81684597	82307908
AXB	BXA.25	18	82547161	83919389
AXB	BXA.25	19	51459105	51913576
AXB	BXA.25	2	26099755	26148908
AXB	BXA.25	2	152886883	152892662
AXB	BXA.25	2	169599456	169605361
AXB	BXA.25	3	21120211	23105108
AXB	BXA.25	3	28202561	28235682
AXB	BXA.25	3	47848216	47860168
AXB	BXA.25	3	92653190	92821779
AXB	BXA.25	3	128049303	128074666
AXB	BXA.25	3	128574389	128799435
AXB	BXA.25	3	152890385	153857806
AXB	BXA.25	4	20432717	20458111
AXB	BXA.25	4	139464116	141043773
AXB	BXA.25	4	141079422	141658551
AXB	BXA.25	5	32117878	32227193
AXB	BXA.25	5	77879737	83642561
AXB	BXA.25	5	97118256	97128586
AXB	BXA.25	5	125204680	125266383
AXB	BXA.25	6	36704943	38804825
AXB	BXA.25	6	87506837	88111576
AXB	BXA.25	6	119487052	119518756
AXB	BXA.25	7	90893891	90945010
AXB	BXA.25	8	47379382	50882929
AXB	BXA.25	8	94029720	95277274
AXB	BXA.25	8	109379454	109504195
AXB	BXA.25	8	113070879	116230404
AXB	BXA.25	9	52207434	52207956
AXB	BXA.25	9	112051866	112085964
AXB	BXA.25	X	10112254	36252885
AXB	BXA.25	X	73104751	73163203
AXB	BXA.26	1	35197712	35207657
AXB	BXA.26	1	59205342	61162379
AXB	BXA.26	1	94150744	94184646
AXB	BXA.26	10	21055559	21093324
AXB	BXA.26	10	42427607	43717116
AXB	BXA.26	10	95814346	96212099
AXB	BXA.26	10	98511044	101861742
AXB	BXA.26	10	120019633	120025352
AXB	BXA.26	11	47007068	53988308
AXB	BXA.26	12	10401108	10469734
AXB	BXA.26	13	23951433	30551797
AXB	BXA.26	13	57286407	57355195
AXB	BXA.26	13	109452524	109560995
AXB	BXA.26	14	43917987	46195719
AXB	BXA.26	14	103031763	105626096
AXB	BXA.26	15	72096938	72183054
AXB	BXA.26	17	4709087	6019082
AXB	BXA.26	17	37278023	41174120
AXB	BXA.26	17	76240730	76281801
AXB	BXA.26	18	63382526	63422714
AXB	BXA.26	18	74022249	74058050
AXB	BXA.26	19	32477894	32865993
AXB	BXA.26	19	36212533	36487467
AXB	BXA.26	19	48290412	48405315
AXB	BXA.26	19	51967134	52248366
AXB	BXA.26	2	5287349	6963883
AXB	BXA.26	2	80025512	80168478
AXB	BXA.26	2	106590602	106592324
AXB	BXA.26	2	162792811	162978274
AXB	BXA.26	2	180598933	180733186
AXB	BXA.26	3	97477475	98659591
AXB	BXA.26	4	33857330	34056894
AXB	BXA.26	4	141079422	141658551
AXB	BXA.26	4	142604614	147551465
AXB	BXA.26	4	149973847	150986282
AXB	BXA.26	5	14324879	20266752
AXB	BXA.26	5	28565862	28635671
AXB	BXA.26	5	50908607	52883319
AXB	BXA.26	5	74625391	74662651
AXB	BXA.26	5	119257657	119384570
AXB	BXA.26	5	122413069	122436086
AXB	BXA.26	5	132517363	132532218
AXB	BXA.26	6	36704943	38804825
AXB	BXA.26	6	53717455	53791463
AXB	BXA.26	6	106718738	107661393
AXB	BXA.26	6	111444921	111458599
AXB	BXA.26	8	71592403	79142237
AXB	BXA.26	8	116820088	117068655
AXB	BXA.26	8	120904597	123361448
AXB	BXA.26	9	24593865	27137679
AXB	BXA.26	9	96287212	96302860
AXB	BXA.26	9	96849933	97175452
AXB	BXA.4	1	13811850	13845449
AXB	BXA.4	1	35631208	35639457
AXB	BXA.4	11	38152825	38288517
AXB	BXA.4	12	57638349	57741358
AXB	BXA.4	12	89982953	91408394
AXB	BXA.4	12	103865047	106303360
AXB	BXA.4	12	109136784	109155535
AXB	BXA.4	13	70728712	71202109
AXB	BXA.4	14	105956474	106561490
AXB	BXA.4	14	122145120	122202115
AXB	BXA.4	15	25662349	25976896
AXB	BXA.4	15	60281682	61773693
AXB	BXA.4	15	86493504	86688408
AXB	BXA.4	16	15522963	20498908
AXB	BXA.4	16	23467679	26952361
AXB	BXA.4	16	44664043	45005730
AXB	BXA.4	17	69392719	69663633
AXB	BXA.4	17	84406260	84594374
AXB	BXA.4	18	12354105	13342514
AXB	BXA.4	19	26256269	26333211
AXB	BXA.4	3	36725495	36753664
AXB	BXA.4	3	47848216	47860168
AXB	BXA.4	3	61132096	61206465
AXB	BXA.4	3	79468839	79504540
AXB	BXA.4	3	87557326	87585212
AXB	BXA.4	3	103445014	103455939
AXB	BXA.4	3	128799437	129185528
AXB	BXA.4	3	155030455	155044646
AXB	BXA.4	4	26980438	27207788
AXB	BXA.4	4	27799338	29187596
AXB	BXA.4	4	40499938	40506548
AXB	BXA.4	4	62311191	62353375
AXB	BXA.4	4	63912139	65716582
AXB	BXA.4	4	83705324	83755371
AXB	BXA.4	5	22349753	24085810
AXB	BXA.4	5	55163813	55230119
AXB	BXA.4	5	66778719	66895542
AXB	BXA.4	5	72655711	73414108
AXB	BXA.4	5	130823944	132237205
AXB	BXA.4	6	23532812	23561484
AXB	BXA.4	7	18596146	19278952
AXB	BXA.4	8	27915451	29467192
AXB	BXA.4	8	90436007	90454187
AXB	BXA.4	9	29752643	32514355
AXB	BXA.4	9	99862474	99873151
AXB	BXA.4	9	105919824	105936070
BXD	BXD.30.Ty	1	21589917	21631120
BXD	BXD.30.Ty	1	185398359	185404457
BXD	BXD.30.Ty	10	20569042	27299375
BXD	BXD.30.Ty	10	28975419	30425807
BXD	BXD.30.Ty	10	35917847	40666219
BXD	BXD.30.Ty	11	19156181	19209510
BXD	BXD.30.Ty	11	39373923	41762097
BXD	BXD.30.Ty	11	90513883	90546474
BXD	BXD.30.Ty	12	10401108	10494601
BXD	BXD.30.Ty	12	99208163	100767827
BXD	BXD.30.Ty	13	98461502	98479034
BXD	BXD.30.Ty	14	68533550	69010408
BXD	BXD.30.Ty	14	105595190	105630786
BXD	BXD.30.Ty	17	66710417	66770663
BXD	BXD.30.Ty	17	67934703	68128136
BXD	BXD.30.Ty	17	78930334	79316923
BXD	BXD.30.Ty	17	85333319	86266796
BXD	BXD.30.Ty	18	6947946	11021231
BXD	BXD.30.Ty	18	13990241	15408256
BXD	BXD.30.Ty	18	68335373	68344750
BXD	BXD.30.Ty	19	10123716	10147667
BXD	BXD.30.Ty	19	33028937	35648430
BXD	BXD.30.Ty	2	14316679	17800747
BXD	BXD.30.Ty	2	18880320	18901943
BXD	BXD.30.Ty	2	173688162	178310390
BXD	BXD.30.Ty	3	115557717	115571317
BXD	BXD.30.Ty	4	47412443	49592723
BXD	BXD.30.Ty	4	54777452	54780113
BXD	BXD.30.Ty	4	58338024	58358370
BXD	BXD.30.Ty	4	64514169	64793381
BXD	BXD.30.Ty	5	27611829	29864034
BXD	BXD.30.Ty	6	11425119	11548943
BXD	BXD.30.Ty	6	55074346	55115344
BXD	BXD.30.Ty	7	77950579	77977399
BXD	BXD.30.Ty	7	87964437	88174394
BXD	BXD.30.Ty	8	46649264	58244117
BXD	BXD.30.Ty	8	93462452	93486687
BXD	BXD.30.Ty	8	94900990	94910580
BXD	BXD.30.Ty	8	95653531	96898188
BXD	BXD.30.Ty	8	106078467	109160586
BXD	BXD.30.Ty	8	110489071	110523305
BXD	BXD.30.Ty	8	113843240	116112703
BXD	BXD.30.Ty	9	13421851	14214884
BXD	BXD.30.Ty	9	47332550	47360528
BXD	BXD.30.Ty	9	59986655	62112347
BXD	BXD.30.Ty	9	104816403	104863483
BXD	BXD.30.Ty	9	114377916	115433905
BXD	BXD.35	1	74026361	74104949
BXD	BXD.35	1	157073550	157548416
BXD	BXD.35	10	121498880	122405637
BXD	BXD.35	11	47388820	47930883
BXD	BXD.35	11	63114485	64552416
BXD	BXD.35	11	76848179	81992100
BXD	BXD.35	11	109280149	111022476
BXD	BXD.35	12	46565184	46696076
BXD	BXD.35	12	119854002	119867518
BXD	BXD.35	13	17946999	18170331
BXD	BXD.35	13	18185136	18221111
BXD	BXD.35	13	42834309	44580488
BXD	BXD.35	13	64861437	64877531
BXD	BXD.35	14	24379039	31800378
BXD	BXD.35	15	65996422	67820989
BXD	BXD.35	15	95657841	95684532
BXD	BXD.35	16	38257113	38379393
BXD	BXD.35	16	56240571	56271485
BXD	BXD.35	16	97176834	97218457
BXD	BXD.35	17	72056204	72147413
BXD	BXD.35	18	58562655	65334618
BXD	BXD.35	19	23913354	23918688
BXD	BXD.35	2	8021040	11707491
BXD	BXD.35	2	22872813	23932009
BXD	BXD.35	3	6720607	6859136
BXD	BXD.35	3	35600784	36447577
BXD	BXD.35	3	50960940	52857203
BXD	BXD.35	3	112833079	112855996
BXD	BXD.35	4	35388565	36322053
BXD	BXD.35	4	134030671	134046183
BXD	BXD.35	5	36209359	36222959
BXD	BXD.35	5	37230541	38918404
BXD	BXD.35	5	133538655	136355064
BXD	BXD.35	6	137654236	138357664
BXD	BXD.35	7	5963093	10935936
BXD	BXD.35	7	37154369	37279822
BXD	BXD.35	7	78236038	78282371
BXD	BXD.35	7	81225291	81290831
BXD	BXD.35	7	136720693	136986830
BXD	BXD.35	8	67794984	67851192
BXD	BXD.35	8	79990796	82984005
BXD	BXD.35	9	40931199	40939250
BXD	BXD.35	9	47801615	47808963
BXD	BXD.35	9	47868106	47888613
BXD	BXD.35	9	54066341	54269154
BXD	BXD.35	9	75877789	75935406
BXD	BXD.35	9	101225011	101328413
BXD	BxD1	1	19446931	20499120
BXD	BxD1	1	52074792	54147921
BXD	BxD1	1	69359335	69480868
BXD	BxD1	1	78483339	78929079
BXD	BxD1	10	30500190	30527532
BXD	BxD1	11	33486454	33629548
BXD	BxD1	11	63114485	64552416
BXD	BxD1	11	101256866	101475307
BXD	BxD1	12	7460525	9755250
BXD	BxD1	12	35675475	35704642
BXD	BxD1	12	36149472	36190934
BXD	BxD1	12	54608158	55695069
BXD	BxD1	12	60246358	60449759
BXD	BxD1	13	27129020	30551797
BXD	BxD1	13	70291428	71202109
BXD	BxD1	13	113961216	114852357
BXD	BxD1	13	118718868	120073696
BXD	BxD1	14	24379039	31800378
BXD	BxD1	14	120021468	120051186
BXD	BxD1	15	100462523	102123837
BXD	BxD1	17	68522886	68936974
BXD	BxD1	18	27595373	30584152
BXD	BxD1	18	46363491	46404705
BXD	BxD1	18	56776576	56922937
BXD	BxD1	18	57409097	57419201
BXD	BxD1	18	68335373	68344750
BXD	BxD1	18	69573081	69598815
BXD	BxD1	18	78389639	81684595
BXD	BxD1	19	7055260	7254968
BXD	BxD1	19	10728652	10788814
BXD	BxD1	19	18221569	18222020
BXD	BxD1	2	6231208	7618046
BXD	BxD1	2	22872813	23932009
BXD	BxD1	2	31302610	31964514
BXD	BxD1	2	35053517	35957195
BXD	BxD1	2	82949268	83262145
BXD	BxD1	2	129124352	130887043
BXD	BxD1	3	42353564	45960388
BXD	BxD1	3	148728334	148843251
BXD	BxD1	3	156964877	157116111
BXD	BxD1	4	13755110	13824247
BXD	BxD1	5	30856013	32629169
BXD	BxD1	5	93616824	93666323
BXD	BxD1	5	103535009	103738760
BXD	BxD1	6	64659384	64771492
BXD	BxD1	7	5963093	10935936
BXD	BxD1	7	126316093	126319673
BXD	BxD1	8	46649264	58244117
BXD	BxD1	9	51001158	51004659
BXD	BxD1	9	113014793	113089283
BXD	BxD1	9	121681450	121706140
BXD	BXD100	1	32216083	32400678
BXD	BXD100	1	41569031	41647456
BXD	BXD100	1	43743477	43751352
BXD	BXD100	1	46953643	46965039
BXD	BXD100	1	78483339	78929079
BXD	BXD100	1	105493904	105941616
BXD	BXD100	1	107303733	107673600
BXD	BXD100	1	160303383	160311601
BXD	BXD100	1	186384310	186704248
BXD	BXD100	1	193791576	193824266
BXD	BXD100	10	28439199	28474733
BXD	BXD100	10	59899201	66730213
BXD	BXD100	10	67747984	67803368
BXD	BXD100	10	73213538	74129043
BXD	BXD100	10	88618534	88955211
BXD	BXD100	10	119229083	119239075
BXD	BXD100	10	120019633	120047036
BXD	BXD100	11	72983871	73080738
BXD	BXD100	11	76848179	81992100
BXD	BXD100	11	118385118	118836006
BXD	BXD100	12	15655274	15685256
BXD	BXD100	12	36732632	37416420
BXD	BXD100	12	59985753	60142024
BXD	BXD100	12	92423957	92450406
BXD	BXD100	12	99208163	100767827
BXD	BXD100	12	106518366	106728042
BXD	BXD100	12	115329833	115330112
BXD	BXD100	12	115376633	115379671
BXD	BXD100	13	41225304	42545318
BXD	BXD100	13	45649417	45996845
BXD	BXD100	13	51786792	52833952
BXD	BXD100	13	53343535	53379289
BXD	BXD100	13	99451093	99512850
BXD	BXD100	13	102541092	102649198
BXD	BXD100	13	107873387	108024336
BXD	BXD100	13	118718868	120073696
BXD	BXD100	14	34039927	34560174
BXD	BXD100	14	101839949	103950789
BXD	BXD100	14	111421091	111475851
BXD	BXD100	14	112382825	113961575
BXD	BXD100	14	116164477	116967458
BXD	BXD100	14	120021468	120051186
BXD	BXD100	14	120681018	120720747
BXD	BXD100	15	14697179	18958107
BXD	BXD100	15	50941203	51051582
BXD	BXD100	15	55326291	62055347
BXD	BXD100	15	90323801	90376371
BXD	BXD100	15	100462523	102123837
BXD	BXD100	16	21678474	23676895
BXD	BXD100	16	33813022	33937752
BXD	BXD100	16	36582066	36611866
BXD	BXD100	16	86271661	86398530
BXD	BXD100	17	40017130	40624780
BXD	BXD100	17	49623515	49628251
BXD	BXD100	17	51634998	51848322
BXD	BXD100	17	52680823	52711642
BXD	BXD100	17	75360106	75368580
BXD	BXD100	17	86516301	86526442
BXD	BXD100	18	56192881	56246810
BXD	BXD100	18	78389639	81684595
BXD	BXD100	19	15133260	15367006
BXD	BXD100	19	26353327	26432283
BXD	BXD100	19	36131093	36212531
BXD	BXD100	19	37770728	37803140
BXD	BXD100	19	40581221	40596843
BXD	BXD100	2	70614312	73133185
BXD	BXD100	2	76329795	79182583
BXD	BXD100	2	101272106	101538973
BXD	BXD100	2	167388897	168261798
BXD	BXD100	2	173688162	178310390
BXD	BXD100	3	10094255	10160433
BXD	BXD100	3	11015897	11241581
BXD	BXD100	3	54577539	54620572
BXD	BXD100	3	65327925	65367930
BXD	BXD100	3	108995788	109460474
BXD	BXD100	4	64961022	66119433
BXD	BXD100	4	110902464	110925548
BXD	BXD100	4	129769349	131555156
BXD	BXD100	4	152788270	153308077
BXD	BXD100	4	154826904	154885802
BXD	BXD100	5	38918406	39174321
BXD	BXD100	5	60650942	60756714
BXD	BXD100	5	66769005	66775592
BXD	BXD100	5	67602946	67650253
BXD	BXD100	5	133538655	136355064
BXD	BXD100	5	142138863	142545727
BXD	BXD100	6	25653133	28190791
BXD	BXD100	6	32223684	32252363
BXD	BXD100	6	36704943	37607958
BXD	BXD100	6	62157603	63737053
BXD	BXD100	6	91416860	91743988
BXD	BXD100	6	95077288	95204318
BXD	BXD100	7	27874966	28305556
BXD	BXD100	7	47965500	47976814
BXD	BXD100	7	127394843	136179207
BXD	BXD100	7	148061083	149648426
BXD	BXD100	8	27599135	27642510
BXD	BXD100	8	46649264	58244117
BXD	BXD100	8	102939990	102984625
BXD	BXD100	9	25029974	29748080
BXD	BXD100	9	47868106	47888613
BXD	BXD100	9	110511122	110541131
BXD	BXD100	X	56339293	56488674
BXD	BXD100	X	68169133	68201672
BXD	BXD100	X	90945247	98197449
BXD	BXD100	X	137616462	147904666
BXD	BXD101	1	15934089	15971419
BXD	BXD101	1	25588284	25669735
BXD	BXD101	1	58488032	58506214
BXD	BXD101	1	78483339	78929079
BXD	BXD101	1	160303383	160311601
BXD	BXD101	1	186384310	186704248
BXD	BXD101	1	193791576	193824266
BXD	BXD101	10	46609117	56034585
BXD	BXD101	10	78478603	81520273
BXD	BXD101	10	121498880	122405637
BXD	BXD101	10	126686741	126699111
BXD	BXD101	11	9129440	9193619
BXD	BXD101	11	10989714	11028559
BXD	BXD101	11	19908113	20547223
BXD	BXD101	11	27935148	27991548
BXD	BXD101	11	42773292	42823446
BXD	BXD101	11	47388820	47930883
BXD	BXD101	11	62746363	62886982
BXD	BXD101	11	63114485	64552416
BXD	BXD101	11	102087002	102118424
BXD	BXD101	11	118385118	118836006
BXD	BXD101	12	31940483	34890142
BXD	BXD101	12	35675475	35704642
BXD	BXD101	12	115329833	115330112
BXD	BXD101	12	115379673	115395726
BXD	BXD101	13	51786792	52833952
BXD	BXD101	13	59449430	59453968
BXD	BXD101	13	106904523	106966289
BXD	BXD101	13	118339329	118360190
BXD	BXD101	14	24379039	31800378
BXD	BXD101	14	40603070	40623964
BXD	BXD101	14	69405879	71052173
BXD	BXD101	14	100094115	100130870
BXD	BXD101	15	4324785	7117979
BXD	BXD101	15	50941203	51051582
BXD	BXD101	15	55326291	62055347
BXD	BXD101	15	90323801	90376371
BXD	BXD101	15	96085941	96164003
BXD	BXD101	16	13644225	13677987
BXD	BXD101	16	21678474	23676895
BXD	BXD101	16	23789764	26422254
BXD	BXD101	16	43995535	44227032
BXD	BXD101	16	60480967	60948819
BXD	BXD101	16	81106489	82311386
BXD	BXD101	16	85642728	85801560
BXD	BXD101	17	45461964	45495426
BXD	BXD101	17	49623515	49628251
BXD	BXD101	17	51634998	51848322
BXD	BXD101	17	52680823	52711642
BXD	BXD101	17	78930334	79316923
BXD	BXD101	17	82064171	82958515
BXD	BXD101	17	85333319	86266796
BXD	BXD101	18	58562655	65334618
BXD	BXD101	18	69991057	70015804
BXD	BXD101	18	70196630	70535376
BXD	BXD101	18	73257443	73635022
BXD	BXD101	19	15133260	15367006
BXD	BXD101	19	36212533	36507329
BXD	BXD101	19	37927489	37942695
BXD	BXD101	2	8021040	11707491
BXD	BXD101	2	46003685	46012213
BXD	BXD101	2	91858210	93158026
BXD	BXD101	2	160991498	161516665
BXD	BXD101	2	173688162	178310390
BXD	BXD101	3	18600131	18609117
BXD	BXD101	3	41888674	41965840
BXD	BXD101	3	58963719	61022379
BXD	BXD101	3	65327925	65367930
BXD	BXD101	3	108995788	109460474
BXD	BXD101	3	128995132	129185528
BXD	BXD101	3	138478083	138568901
BXD	BXD101	3	141387309	141396486
BXD	BXD101	4	64961022	66119433
BXD	BXD101	4	110902464	110925548
BXD	BXD101	4	129769349	131555156
BXD	BXD101	4	148277981	148361085
BXD	BXD101	4	148921779	149280336
BXD	BXD101	4	154826904	154885802
BXD	BXD101	4	155264012	155268134
BXD	BXD101	4	155315899	155344862
BXD	BXD101	5	18648052	20532161
BXD	BXD101	5	23810469	23826177
BXD	BXD101	5	139209618	139818451
BXD	BXD101	5	142138863	142545727
BXD	BXD101	6	25653133	28190791
BXD	BXD101	6	32223684	32252363
BXD	BXD101	6	36704943	37607958
BXD	BXD101	6	76347428	76977233
BXD	BXD101	6	89110747	89163576
BXD	BXD101	6	95077288	95204318
BXD	BXD101	6	97923416	97949359
BXD	BXD101	6	116772784	116847501
BXD	BXD101	7	25192420	26362930
BXD	BXD101	7	57869260	57882644
BXD	BXD101	7	62842126	62863326
BXD	BXD101	7	120982853	120993209
BXD	BXD101	7	121750044	121851008
BXD	BXD101	7	127394843	136179207
BXD	BXD101	7	148061083	149648426
BXD	BXD101	8	18442016	18457811
BXD	BXD101	8	42463227	44456509
BXD	BXD101	8	79990796	82984005
BXD	BXD101	9	22658506	24593863
BXD	BXD101	9	37150065	37316907
BXD	BXD101	9	40859462	40893488
BXD	BXD101	9	74397708	74405428
BXD	BXD101	9	94781579	94805165
BXD	BXD101	9	95069994	95234447
BXD	BXD101	X	56339293	56488674
BXD	BXD101	X	61868818	66486070
BXD	BXD101	X	68169133	68201672
BXD	BXD101	X	90945247	98197449
BXD	BXD102	1	4836643	4857223
BXD	BXD102	1	25284505	25355417
BXD	BXD102	1	46953643	46965039
BXD	BXD102	1	78483339	78929079
BXD	BXD102	1	80863580	82330311
BXD	BXD102	1	89174216	89196647
BXD	BXD102	1	92540825	93001661
BXD	BXD102	1	120877597	120887060
BXD	BXD102	1	184114809	184152036
BXD	BXD102	1	186384310	186704248
BXD	BXD102	1	194314120	194360306
BXD	BXD102	10	20111589	20232215
BXD	BXD102	10	20569042	27299375
BXD	BXD102	10	46609117	56034585
BXD	BXD102	10	78478603	81520273
BXD	BXD102	10	121498880	122405637
BXD	BXD102	11	8479600	8691645
BXD	BXD102	11	72983871	73080738
BXD	BXD102	11	90513883	90546474
BXD	BXD102	11	118385118	118836006
BXD	BXD102	12	48412292	54608156
BXD	BXD102	12	64196383	64213302
BXD	BXD102	12	77502484	78191590
BXD	BXD102	12	115329833	115330112
BXD	BXD102	12	115376633	115379671
BXD	BXD102	13	42834309	44580488
BXD	BXD102	13	99451093	99512850
BXD	BXD102	13	102541092	102649198
BXD	BXD102	14	24379039	31800378
BXD	BXD102	14	40603070	40623964
BXD	BXD102	14	91333112	94101064
BXD	BXD102	14	100094115	100130870
BXD	BXD102	14	119023408	119398903
BXD	BXD102	15	26846364	28203275
BXD	BXD102	16	12551201	12736027
BXD	BXD102	16	23789764	26422254
BXD	BXD102	16	43995535	44227032
BXD	BXD102	16	60978162	61403132
BXD	BXD102	16	63843858	63862956
BXD	BXD102	17	45461964	45495426
BXD	BXD102	17	47708596	47781253
BXD	BXD102	17	55848280	57233172
BXD	BXD102	17	66710417	66770663
BXD	BXD102	18	58562655	65334618
BXD	BXD102	18	68335373	68344750
BXD	BXD102	18	69991057	70015804
BXD	BXD102	18	73257443	73635022
BXD	BXD102	19	15133260	15367006
BXD	BXD102	19	37927489	37942695
BXD	BXD102	19	53084578	53181920
BXD	BXD102	2	8021040	11707491
BXD	BXD102	2	46003685	46012213
BXD	BXD102	2	91858210	93158026
BXD	BXD102	2	102993521	103051321
BXD	BXD102	2	167388897	168261798
BXD	BXD102	2	173688162	178310390
BXD	BXD102	2	178979194	179014232
BXD	BXD102	3	11015897	11241581
BXD	BXD102	3	18600131	18609117
BXD	BXD102	3	41888674	41965840
BXD	BXD102	3	58963719	61022379
BXD	BXD102	3	75847124	75863403
BXD	BXD102	3	108995788	109460474
BXD	BXD102	3	128995132	129185528
BXD	BXD102	4	95267733	95412060
BXD	BXD102	4	110902464	110925548
BXD	BXD102	4	129769349	131555156
BXD	BXD102	4	141642942	141669273
BXD	BXD102	5	16369322	16437005
BXD	BXD102	5	30856013	32629169
BXD	BXD102	5	33944798	33946616
BXD	BXD102	5	39815260	39846115
BXD	BXD102	5	76322728	76339684
BXD	BXD102	5	139209618	139818451
BXD	BXD102	6	25653133	28190791
BXD	BXD102	6	32223684	32252363
BXD	BXD102	6	33026837	34438083
BXD	BXD102	6	48759036	48872488
BXD	BXD102	6	72507303	72524734
BXD	BXD102	6	76347428	76977233
BXD	BXD102	6	89110747	89163576
BXD	BXD102	6	95077288	95204318
BXD	BXD102	6	114939305	115292631
BXD	BXD102	6	116772784	116847501
BXD	BXD102	6	148769565	149016661
BXD	BXD102	7	27874966	28305556
BXD	BXD102	7	37154369	47545615
BXD	BXD102	7	127394843	136179207
BXD	BXD102	7	141367748	142031772
BXD	BXD102	7	144966455	145055383
BXD	BXD102	7	151031524	151631045
BXD	BXD102	8	28896201	29149293
BXD	BXD102	8	37031996	37054326
BXD	BXD102	8	88385855	88393893
BXD	BXD102	8	88394189	88428009
BXD	BXD102	8	102939990	102984625
BXD	BXD102	9	47868106	47888613
BXD	BXD102	9	110511122	110541131
BXD	BXD102	X	56339293	56488674
BXD	BXD102	X	68169133	68201672
BXD	BXD102	X	90945247	98197449
BXD	BXD102	X	137616462	147904666
BXD	BxD103MK88	1	43565916	43666561
BXD	BxD103MK88	10	18624692	18639782
BXD	BxD103MK88	10	20569042	27299375
BXD	BxD103MK88	10	76175592	78478601
BXD	BxD103MK88	10	126172486	126347285
BXD	BxD103MK88	11	76848179	81992100
BXD	BxD103MK88	11	88316998	88328636
BXD	BxD103MK88	11	104539576	104611986
BXD	BxD103MK88	12	7460525	9755250
BXD	BxD103MK88	12	26683391	26712026
BXD	BxD103MK88	12	76699673	76803369
BXD	BxD103MK88	12	99208163	100767827
BXD	BxD103MK88	12	106881604	108735048
BXD	BxD103MK88	12	118008046	118016746
BXD	BxD103MK88	13	73158074	75912685
BXD	BxD103MK88	13	101267554	101979186
BXD	BxD103MK88	14	34039927	34560174
BXD	BxD103MK88	15	14697179	18958107
BXD	BxD103MK88	15	68736283	68940967
BXD	BxD103MK88	15	74078673	77742987
BXD	BxD103MK88	15	88319653	89297851
BXD	BxD103MK88	15	100462523	102123837
BXD	BxD103MK88	16	23789764	26422254
BXD	BxD103MK88	16	43995535	44227032
BXD	BxD103MK88	16	51648911	54901203
BXD	BxD103MK88	16	66898485	67067125
BXD	BxD103MK88	16	97483134	97589755
BXD	BxD103MK88	17	43937048	43977964
BXD	BxD103MK88	17	47708596	47781253
BXD	BxD103MK88	17	64375222	64833211
BXD	BxD103MK88	17	69360349	70520416
BXD	BxD103MK88	18	24043343	24320392
BXD	BxD103MK88	18	57419203	57543991
BXD	BxD103MK88	18	58562655	65334618
BXD	BxD103MK88	18	74583200	74646811
BXD	BxD103MK88	18	85748050	85934473
BXD	BxD103MK88	19	30902736	32123866
BXD	BxD103MK88	19	38099596	38111452
BXD	BxD103MK88	19	58639693	58760691
BXD	BxD103MK88	2	13521716	14316677
BXD	BxD103MK88	2	80025512	80168478
BXD	BxD103MK88	2	106892490	106925511
BXD	BxD103MK88	2	158686633	158746233
BXD	BxD103MK88	2	164911161	165485302
BXD	BxD103MK88	3	33640527	33653096
BXD	BxD103MK88	3	85838066	86006513
BXD	BxD103MK88	3	99388179	99407265
BXD	BxD103MK88	3	112833079	112855996
BXD	BxD103MK88	4	21609730	22306517
BXD	BxD103MK88	4	23212065	29187596
BXD	BxD103MK88	4	126473747	126730352
BXD	BxD103MK88	4	140125120	140161698
BXD	BxD103MK88	4	154148094	154178466
BXD	BxD103MK88	4	154247505	154288518
BXD	BxD103MK88	4	154826904	154885802
BXD	BxD103MK88	4	155042666	155115905
BXD	BxD103MK88	5	44510173	44558337
BXD	BxD103MK88	5	118231946	118232840
BXD	BxD103MK88	5	127289396	127360345
BXD	BxD103MK88	5	133025855	133538653
BXD	BxD103MK88	6	18349978	23192012
BXD	BxD103MK88	6	40029338	43830054
BXD	BxD103MK88	6	91416860	91743988
BXD	BxD103MK88	6	92449013	92541105
BXD	BxD103MK88	6	97158274	97410324
BXD	BxD103MK88	7	25192420	26362930
BXD	BxD103MK88	7	90893891	91043304
BXD	BxD103MK88	7	123274409	123308558
BXD	BxD103MK88	7	123828993	123858185
BXD	BxD103MK88	7	146904915	148061081
BXD	BxD103MK88	8	18442016	18457811
BXD	BxD103MK88	8	84382456	84395056
BXD	BxD103MK88	8	89677635	89839513
BXD	BxD103MK88	8	110489071	110523305
BXD	BxD103MK88	9	25029974	29748080
BXD	BxD103MK88	9	58639428	58765013
BXD	BxD103MK88	9	66616470	66837584
BXD	BxD103MK88	9	105919824	105936070
BXD	BxD103MK88	9	107595067	107624400
BXD	BxD103MK88	9	121845195	121894205
BXD	BxD103MK88	X	136001854	136209658
BXD	BXD11	1	5305568	5315825
BXD	BXD11	1	29125235	29156448
BXD	BXD11	1	96419820	96519847
BXD	BXD11	1	185828787	186142048
BXD	BXD11	10	85571333	85660162
BXD	BXD11	10	104978542	105025438
BXD	BXD11	10	121498880	122405637
BXD	BXD11	12	10401108	10494601
BXD	BXD11	12	28278183	28320294
BXD	BXD11	12	103889186	103917510
BXD	BXD11	13	35895328	35946077
BXD	BXD11	13	53547634	54715397
BXD	BXD11	13	59808651	63061924
BXD	BXD11	14	100094115	100130870
BXD	BXD11	14	105595190	105630786
BXD	BXD11	17	26746966	27025138
BXD	BXD11	18	58562655	65334618
BXD	BXD11	18	70196630	70535376
BXD	BXD11	18	70868634	70890786
BXD	BXD11	19	11170618	12000496
BXD	BXD11	2	59064472	60152327
BXD	BXD11	2	125676105	125693736
BXD	BXD11	2	131942989	134626703
BXD	BXD11	2	159950023	159950251
BXD	BXD11	2	170233415	170729276
BXD	BXD11	2	171251627	171334168
BXD	BXD11	2	178741402	178823403
BXD	BXD11	3	20925490	21250740
BXD	BXD11	3	32255605	32302250
BXD	BXD11	4	23212065	29187596
BXD	BXD11	5	45679421	45729322
BXD	BXD11	5	104486088	104515279
BXD	BXD11	6	101605773	101821953
BXD	BXD11	6	112026035	112047102
BXD	BXD11	6	144896953	145375221
BXD	BXD11	7	5963093	10935936
BXD	BXD11	7	14954484	15129508
BXD	BXD11	8	126246926	126576711
BXD	BXD11	9	41219571	41226253
BXD	BxD12	1	42424441	43231236
BXD	BxD12	10	9219965	9328511
BXD	BxD12	10	20569042	27299375
BXD	BxD12	11	39373923	41762097
BXD	BxD12	11	63114485	64552416
BXD	BxD12	11	76412375	76536965
BXD	BxD12	11	94820572	95489056
BXD	BxD12	11	111022478	114517095
BXD	BxD12	12	36732632	37416420
BXD	BxD12	12	72767859	76050540
BXD	BxD12	12	99208163	100767827
BXD	BxD12	12	106139634	106159479
BXD	BxD12	13	112595852	113408613
BXD	BxD12	13	118718868	120073696
BXD	BxD12	14	43956140	44840360
BXD	BxD12	14	59282521	59404105
BXD	BxD12	14	118247912	118934754
BXD	BxD12	15	92825847	92839291
BXD	BxD12	16	69844122	70168638
BXD	BxD12	16	84753061	84852645
BXD	BxD12	16	85642728	85801560
BXD	BxD12	16	87738594	88033027
BXD	BxD12	17	27585675	27603102
BXD	BxD12	17	31603238	31610071
BXD	BxD12	17	40017130	40624780
BXD	BxD12	17	72056204	72147413
BXD	BxD12	17	83600633	83634651
BXD	BxD12	18	24043343	24320392
BXD	BxD12	2	6231208	7618046
BXD	BxD12	2	26493168	26748031
BXD	BxD12	2	76329795	79182583
BXD	BxD12	2	97943610	98077435
BXD	BxD12	2	109501411	109543007
BXD	BxD12	3	38845786	39184903
BXD	BxD12	3	41171426	41284472
BXD	BxD12	3	72694574	74428935
BXD	BxD12	3	101914953	104862463
BXD	BxD12	4	87562885	87691641
BXD	BxD12	5	25356858	27611827
BXD	BxD12	5	58007016	58081530
BXD	BxD12	6	49193779	49259147
BXD	BxD12	6	122729125	123650315
BXD	BxD12	6	127151777	127241422
BXD	BxD12	7	26709111	27088275
BXD	BxD12	7	120982853	120993209
BXD	BxD12	7	127394843	136179207
BXD	BxD12	8	119891248	120161890
BXD	BxD12	9	105573231	105602343
BXD	BxD13	1	71767304	72549852
BXD	BxD13	1	170082270	172465413
BXD	BxD13	1	183468992	183478834
BXD	BxD13	1	194237345	194254183
BXD	BxD13	10	118297731	118369160
BXD	BxD13	10	121104490	121138889
BXD	BxD13	11	76848179	81992100
BXD	BxD13	11	109280149	111022476
BXD	BxD13	12	10401108	10494601
BXD	BxD13	12	26769878	26790743
BXD	BxD13	12	29263189	29283263
BXD	BxD13	12	48412292	54608156
BXD	BxD13	12	72767859	76050540
BXD	BxD13	12	78191592	81069516
BXD	BxD13	12	89982953	91408394
BXD	BxD13	12	105496116	105497657
BXD	BxD13	12	109527543	109543957
BXD	BxD13	12	110150467	110327669
BXD	BxD13	12	111612144	111619868
BXD	BxD13	13	108278435	108329330
BXD	BxD13	15	63426026	64892361
BXD	BxD13	17	44288249	44338219
BXD	BxD13	17	85333319	86266796
BXD	BxD13	18	50789069	51652184
BXD	BxD13	18	68335373	68344750
BXD	BxD13	18	73257443	73635022
BXD	BxD13	19	6378272	6516096
BXD	BxD13	19	33028937	35648430
BXD	BxD13	19	55354506	55357996
BXD	BxD13	2	103158300	103180154
BXD	BxD13	2	154533383	155060763
BXD	BxD13	3	7618665	7630062
BXD	BxD13	3	40222858	40267699
BXD	BxD13	3	108995788	109460474
BXD	BxD13	4	103698704	103740911
BXD	BxD13	4	120696518	120717006
BXD	BxD13	5	120704838	123544726
BXD	BxD13	7	90893891	91043304
BXD	BxD13	7	127290665	127329665
BXD	BxD13	7	127394843	136179207
BXD	BxD13	8	116230406	116233616
BXD	BxD13	8	127751984	129028918
BXD	BxD13	X	126925099	126983150
BXD	BxD14	1	15934089	15971419
BXD	BxD14	1	20735970	20747945
BXD	BxD14	1	189796196	189830276
BXD	BxD14	10	27860633	27970172
BXD	BxD14	10	101577655	101861742
BXD	BxD14	11	63114485	64552416
BXD	BxD14	11	75165578	75374489
BXD	BxD14	11	103741008	103821666
BXD	BxD14	12	16642599	16652545
BXD	BxD14	12	30116377	30125080
BXD	BxD14	12	31562450	31598512
BXD	BxD14	13	39851812	39884395
BXD	BxD14	13	54715399	54946285
BXD	BxD14	13	111135611	111213586
BXD	BxD14	14	24379039	31800378
BXD	BxD14	15	82874791	82931729
BXD	BxD14	16	23789764	26422254
BXD	BxD14	16	63733397	63752713
BXD	BxD14	16	76427486	76621872
BXD	BxD14	16	78059224	78069582
BXD	BxD14	17	61481306	63853077
BXD	BxD14	18	38383023	38410250
BXD	BxD14	18	69991057	70015804
BXD	BxD14	2	6231208	7618046
BXD	BxD14	2	103776013	103793389
BXD	BxD14	3	50960940	52857203
BXD	BxD14	3	133905168	134185999
BXD	BxD14	3	136857803	136942781
BXD	BxD14	4	95657483	96563853
BXD	BxD14	5	65053969	65090265
BXD	BxD14	5	108807274	109137826
BXD	BxD14	5	145121615	145157869
BXD	BxD14	6	49462307	49503151
BXD	BxD14	6	146755036	147609174
BXD	BxD14	7	142793403	143582074
BXD	BxD14	8	25855680	25963094
BXD	BxD14	9	39955772	40020667
BXD	BxD14	9	72938303	73368403
BXD	BxD14	X	105728043	110823383
BXD	BxD14	X	135013039	135809801
BXD	BxD15	1	25428434	25451726
BXD	BxD15	1	32216083	32400678
BXD	BxD15	1	42424441	43231236
BXD	BxD15	1	43666563	43742593
BXD	BxD15	1	141343163	141417667
[truncated: 9,161 more rows]
